# Supplementary material for: A Conterminous USA-Scale Map of Relative Tidal Marsh Elevation
Source: Estuaries Coast. 2022 Jan 12;45(6):1596–614. doi: 10.1007/s12237-021-01027-9 (PMC9309155; doi:10.1007/s12237-021-01027-9)
Supplement: Supplementary file 1 — Supplementary file1 (CSV 42 KB) [file 12237_2021_1027_MOESM1_ESM.csv]

demName	demSource	downloadDate	hydroflatteningValue	SurveyYearMin	SurveyYearMax	processingNotes
ALFL_A1_GCS_5m_NAVDm	coast.noaa.gov/slrdata/	2015-08-28	0	2002	2008	Some streaks from LiDAR swaths.
ALFL_A2_GCS_5m_NAVDm	coast.noaa.gov/slrdata/	2015-08-28	0	2006	2008	NA
ALFL_A3_GCS_5m_NAVDm	coast.noaa.gov/slrdata/	2015-08-28	0	2007	2007	NA
CA_ChannelIslands_GCS_5m_NAVDm	coast.noaa.gov/slrdata/	2015-08-28	-1	2010	2010	NA
CA_EKA1_GCS_5m_NAVD88m	coast.noaa.gov/slrdata/	2015-08-28	-1	2009	2011	NA
CA_EKA2_GCS_5m_NAVD88m	coast.noaa.gov/slrdata/	2015-08-28	-1	2009	2011	NA
CA_LOX1_GCS_5m_NAVD88m	coast.noaa.gov/slrdata/	2015-08-28	-1	2009	2011	NA
CA_LOX2_GCS_5m_NAVD88m	coast.noaa.gov/slrdata/	2015-08-28	-1	2009	2011	Looks like missing marsh around Mugu. C-CAP says it's water.
CA_MTR1_GCS_5m_NAVD88m	coast.noaa.gov/slrdata/	2015-08-28	-1	2009	2011	NA
CA_MTR2_GCS_5m_NAVD88m	coast.noaa.gov/slrdata/	2015-08-28	-1	2009	2011	NA
CA_MTR3_GCS_5m_NAVD88m	coast.noaa.gov/slrdata/	2015-08-28	-1	2009	2011	NA
CA_SGX_GCS_5m_NAVD88m	coast.noaa.gov/slrdata/	2015-08-28	-1	2009	2011	NA
CT_GCS_10m_NAVDm	coast.noaa.gov/slrdata/	2015-08-28	-0.5	2012	2013	NA
DC_GCS_3m_NAVDm	coast.noaa.gov/slrdata/	2017-04-24	NA	2014	2014	.-99 instead of hydroflattening. Looks like some water processing plants in the wouth east portion of the image are introducing errors.
FL_JAX_1_GCS_5m_NAVD88m	coast.noaa.gov/slrdata/	2015-08-28	0	2004	2008	NA
FL_JAX_2_GCS_5m_NAVD88m	coast.noaa.gov/slrdata/	2015-08-28	-0.304801	2004	2008	NA
FL_MFL_1_GCS_5m_NAVD88m	coast.noaa.gov/slrdata/	2015-08-28	-0.304801	2007	2008	Everglades is cut off.
FL_MFL_2_GCS_5m_NAVD88m	coast.noaa.gov/slrdata/	2015-08-28	-0.304801	2007	2008	Everglades is cut off.
FL_MLB_1_GCS_5m_NAVD88m	coast.noaa.gov/slrdata/	2015-08-28	-0.304801	2006	2007	NA
FL_MLB_2_GCS_5m_NAVD88m	coast.noaa.gov/slrdata/	2015-08-28	-0.304801	2007	2007	Needed to reprocess with -0.305000 removed. Special case.
FL_TBW_1_GCS_5m_NAVD88m	coast.noaa.gov/slrdata/	2015-08-28	-0.1524	2004	2008	NA
FL_TBW_2_GCS_5m_NAVD88m	coast.noaa.gov/slrdata/	2015-08-28	-0.1524	2005	2008	NA
GA_CHS_GCS_5m_NAVD88m	coast.noaa.gov/slrdata/	2015-08-28	-0.914402	2009	2010	NA
GA_JAX_GCS_5m_NAVD88m	coast.noaa.gov/slrdata/	2015-08-28	-0.914402	2010	2010	NA
MARI_BOX_GCS_5m_NAVDm	coast.noaa.gov/slrdata/	2015-08-28	-0.5	2012	2013	NA
MD_LWX_GCS_10m_NAVDm_dist	coast.noaa.gov/slrdata/	2015-08-28	-0.5	2004	2008	NA
MD_PHI_AKQ_GCS_10m_NAVDm_dist	coast.noaa.gov/slrdata/	2015-08-28	-0.5	2002	2006	Bloodsworn Island US Naval Res blanked out.
MD_PrinceGeorges_GCS_10m_NAVDm	coast.noaa.gov/slrdata/	2015-08-28	-1	2012	2012	Some artifacting around Aquasco farm. Looks like a group of pixels defaulted to 0.5. Can't figure out why. I'll just leave it.
ME_CAR_GCS_10m_NAVDm	coast.noaa.gov/slrdata/	2015-08-28	-0.5	2012	2013	NA
MENH_GYX_GCS_10m_NAVDm	coast.noaa.gov/slrdata/	2015-08-28	-0.5	2012	2013	NA
MS_GCS_10m_NAVDm	coast.noaa.gov/slrdata/	2015-08-28	0	2001	2007	NA
NC_GCS_10m_NAVDm	coast.noaa.gov/slrdata/	2015-08-28	-0.5	2012	2013	NA
NJDEPA_PHI_GCS_10m_NAVDm	coast.noaa.gov/slrdata/	2015-08-28	-0.5	2005	2011	NA
NY_OKX1_GCS_5m_NAVDm	coast.noaa.gov/slrdata/	2015-08-28	-0.5	2010	2012	NA
NY_OKX2_GCS_5m_NAVDm	coast.noaa.gov/slrdata/	2015-08-28	-0.5	2010	2012	NA
OR_MFR_GCS_5m_NAVD88m	coast.noaa.gov/slrdata/	2015-08-28	-0.5	2008	2009	NA
OR_PQR1_GCS_5m_NAVD88m	coast.noaa.gov/slrdata/	2015-08-28	-0.5	2007	2009	NA
OR_PQR2_GCS_5m_NAVD88m	coast.noaa.gov/slrdata/	2015-08-28	-0.5	2008	2010	NA
SC_CHS_GCS_5m_NAVDm	coast.noaa.gov/slrdata/	2015-08-28	-0.5	2007	2010	NA
SC_ILM_GCS_5m_NAVDm	coast.noaa.gov/slrdata/	2015-08-28	-0.5	2006	2010	NA
TX_BRO_GCS_10m_NAVD88m	coast.noaa.gov/slrdata/	2015-08-28	-0.5	2005	2006	Some streaks that look like lidar paths.
TX_CRP_GCS_10m_NAVD88m	coast.noaa.gov/slrdata/	2015-08-28	-0.25	2006	2006	Large chunks of corpus christie missing from original data.
TX_HGX_GCS_10m_NAVD88m	coast.noaa.gov/slrdata/	2015-08-28	-0.25	2001	2006	NA
TX_LCH_GCS_10m_NAVD88m	coast.noaa.gov/slrdata/	2015-08-28	-0.25	2006	2006	NA
VA_EasternShore_GCS_3m_NAVDm	coast.noaa.gov/slrdata/	2017-04-24	NA	2015	2015	.-99 instead of hydroflattening.
VA_Middle_GCS_3m_NAVDm	coast.noaa.gov/slrdata/	2017-04-24	NA	2010	2013	.-99 instead of hydroflattening.
VA_Northern_GCS_3m_NAVDm	coast.noaa.gov/slrdata/	2017-04-24	NA	2010	2014	.-99 instead of hydroflattening.
VA_Southern_GCS_3m_NAVDm	coast.noaa.gov/slrdata/	2017-04-24	NA	2010	2014	.-99 instead of hydroflattening.
WA_PQR_GCS_5m_NAVD88m	coast.noaa.gov/slrdata/	2015-08-28	-0.5	2002	2010	NA
WA_SEW1_GCS_5m_NAVD88m	coast.noaa.gov/slrdata/	2015-08-28	-0.5	2002	2010	NA
WA_SEW2_GCS_5m_NAVD88m	coast.noaa.gov/slrdata/	2015-08-28	-0.5	1996	2010	NA
WA_SEW3_GCS_5m_NAVD88m	coast.noaa.gov/slrdata/	2015-08-28	-0.5	1996	2010	NA
Northern_Gulf_of_Mexico_Topobathy_DEM	topotools.cr.usgs.gov/topobathy_viewer/dwndata.htm	2016-04-22	NA	1888	2013	Wide range of dates because imagrey melds charts and DEMs.
dem_bay_delta_10m_2	baydeltaoffice.water.ca.gov/modeling/deltamodeling/modelingdata/DEM.cfm	2016-11-11	NA	1988	2010	No meta-data. I needed to look into associated report to find difference between COE and NOAA San Francisco Bay DEM.
dem_bay_delta_10m_4	baydeltaoffice.water.ca.gov/modeling/deltamodeling/modelingdata/DEM.cfm	2016-11-11	NA	1988	2010	No meta-data. I needed to look into associated report to find difference between COE and NOAA San Francisco Bay DEM.
harford_5ft	map.maryland.gov/Pages/lidar-dem-download-files.aspx	2016-04-21	NA	2013	2013	No hydroflattening.
baltimore2015	map.maryland.gov/Pages/lidar-dem-download-files.aspx	2016-04-21	NA	2015	2015	No hydroflattening. File was changed between pMHHWS v1 in 2018 and this iteration. Fixes and error with conversion from ft to m. Some weird very low areas. May be incorrect NA's.
calvert_2m	map.maryland.gov/Pages/lidar-dem-download-files.aspx	2016-04-21	NA	2011	2011	No hydroflattening. Some weird very monolithic areas. May be incorrect NA's. May be bad hydroflattening.
Beaufort_DEM2013	dnr.sc.gov/GIS/lidarstatus.html	2019-06-17	-1.524	2013	2013	Converted from ft to meters. Spotted impoundments that would get captured in high-res with no water removal or hydroflattening removal.
GeorgeTownCounty	Contact: cbalthis@gtcounty.org	2019-06-24	NA	2005	2005	Hydroflattening looks uneven. Patchy and including a lot of marsh and pools with managed water levels, maybe rice? This was converted from ft to m and ft was stored as an integer, so I'm just going to assume no hydroflattening here.
al2014_mobile_dem	coast.noaa.gov/dataviewer/#/lidar/search/where:ID=5169/details/5169	2019-06-19	NA	2014	2014	NA
liberty	Contacts: ngustavson@thelcpc.org; jay.johnson@libertycountyga.com	2019-06-18	0.06096	2006	2006	Couldn't get original file to work, so I extracted from a separate file that was related and appears to have the same coverage. Saved at 5m resolution and converted elevation from ft to m.
steward_dem	Contacts: ngustavson@thelcpc.org; jay.johnson@libertycountyga.com	2019-06-18	NA	2003	2003	Dates not clear. Only in filename.
GlynnCounty	Contact: astrickland@glynncounty-ga.gov	2019-07-05	NA	2007	2007	Mosaiced DEMs, stored at lower 5m resolution and converted vertical ft to m. Edges need to be clipped to County Boundaries.
			60/90
