# Supplementary material for: A Conterminous USA-Scale Map of Relative Tidal Marsh Elevation
Source: Estuaries Coast. 2022 Jan 12;45(6):1596–614. doi: 10.1007/s12237-021-01027-9 (PMC9309155; doi:10.1007/s12237-021-01027-9)
Supplement: Supplementary file 2 — Supplementary file2 (CSV 94 KB) [file 12237_2021_1027_MOESM2_ESM.csv]

Abbrev	Name	States	Coast	INSIDE_X	INSIDE_Y	int_position	mean	n	sd	min	Q025	Q25	median	Q75	Q975	max	pct_of_all_data	zStar_uncertainty	mhw_msl	rslr	IQR	log_MHW_MSL	log_IQR	log_ZstarUncertainty
Strait_of	Strait of Georgia	CN,WA	Pacific	-122.788768893	48.8478541924	1	1.1971256636731726	448	1.9520285189554234	-2.034229040145874	-1.9142949461936951	0.2762550860643387	0.8846316635608673	1.597146064043045	5.508606910705566	14.730899810791016	0.0022068590459915828	0.24486467987298965	1.0543887615203857	-0.04717494919896126	1.3208909779787064	0.05296122606019887	0.2783064922166982	-1.407049548075205
Nooksack	Nooksack	CN,WA	Pacific	-122.175990935	48.8154325641	2	0.8515964500083422	1561	0.572728670193998	-2.1935901641845703	-0.7700907588005066	0.6494919061660767	0.9430930018424988	1.144984483718872	1.7928438186645508	3.3531923294067383	0.007689524488376922	0.2682549059391022	0.9018712043762207	-0.31312501430511475	0.4954925775527954	-0.10328355805471295	-0.7022029050361069	-1.3158176089559848
San_Juan_	San Juan Islands	CN,WA	Pacific	-123.199360042	48.6637650593	3	0.8397512689556842	263	0.9938488907133011	-2.096052408218384	-1.7892560064792633	0.6994242072105408	0.9585453271865845	1.230332851409912	2.9177178382873534	4.289545059204102	0.0012955444845888088	0.26874375343322754	0.9414961338043213	-0.16221483051776886	0.5309086441993713	-0.06028503731468762	-0.6331653173638826	-1.3139969428495415
Crescent_	Crescent-Hoko	WA,CN	Pacific	-124.22911903400001	48.4803464442	4	1.3636266329835134	181	1.1932282592554417	-2.468816041946411	-1.6306650042533875	1.0573575496673584	1.3446061611175537	1.549744725227356	3.248517394065857	9.576045989990234	8.916104627778493e-4	0.3493192493915558	0.7584725618362427	-0.7811066508293152	0.49238717555999756	-0.27644865509143635	-0.7084899297713717	-1.051769020209222
Lower_Ska	Lower Skagit	WA	Pacific	-122.079385707	48.4534260026	5	0.8919983294433345	642	1.3432555482063593	-1.838913083076477	-1.214929261803627	0.5873226076364517	0.8262365758419037	1.1129859685897827	2.4286518454551698	16.288053512573242	0.003162507829300438	0.22097332030534744	1.1172337532043457	0.06823337078094482	0.525663360953331	0.11085576695289705	-0.6430942693182735	-1.5097133073521818
Stillagua	Stillaguamish	WA	Pacific	-121.894750336	48.2273614762	6	0.9370170654569353	175	0.6254579151874616	-1.7323626279830933	-1.4660435438156127	0.791380912065506	1.0423747301101685	1.192204773426056	1.7856838047504426	2.297621250152588	8.62054314840462e-4	0.21289637684822083	1.1494115591049194	0.18492023646831512	0.4008238613605499	0.13925012368346246	-0.9142331966508707	-1.5469497253194768
Dungeness	Dungeness-Elwha	WA,CN	Pacific	-123.269402802	48.1170634511	7	1.218781123501311	671	0.9487643474626929	-2.1888890266418457	-0.03323272429406643	0.8657988905906677	1.304609775543213	1.5122216939926147	2.2364224791526794	14.3827486038208	0.003305362544331143	0.28424280881881714	0.884623646736145	0.0345209538936615	0.646422803401947	-0.12259298234726224	-0.4363014948573484	-1.2579264454619525
Snohomish	Snohomish	WA	Pacific	-122.040914201	47.9998901777	8	1.0593560716518051	362	0.7605192076884223	-1.7626014947891235	-1.1538221687078474	0.9172783941030502	1.0893193483352661	1.2077186703681946	3.1117510557174657	4.616220474243164	0.0017832209255556986	0.21093326807022095	1.1410187482833862	0.28672733902931213	0.29044027626514435	0.1319215021940115	-1.2363573132753074	-1.5562134605984579
Hood_Cana	Hood Canal	WA	Pacific	-122.978308617	47.6580419678	10	1.0344766441200146	4128	0.8991391731774308	-1.69200599193573	-0.5878910139203068	0.691872701048851	1.0471690893173218	1.2904008328914642	2.46291646361351	17.058595657348633	0.02033462978092244	0.20667914301156998	1.1801345348358154	0.35900530219078064	0.5985281318426132	0.16562844455135894	-0.5132817511746178	-1.5765877220224467
Puget_Sou	Puget Sound	WA	Pacific	-122.637718211	47.6437063121	11	0.8250825901043061	13572	0.7670959813237983	-1.8224549293518066	-0.6503834962844849	0.5762442499399185	0.8738530576229095	1.0783163905143738	2.061221605539322	26.78827476501465	0.06685600663437001	0.21224675327539444	1.1410330533981323	0.16113315522670746	0.5020721405744553	0.13193403925801306	-0.6890114632915564	-1.55000575060782
Queets_Qu	Queets-Quinault	WA	Pacific	-124.014534809	47.4867134825	12	1.228240512384915	355	1.0619511144317157	-1.8317139148712158	-1.4127891063690186	1.1780537962913513	1.3078036308288574	1.4265127778053284	2.209943723678586	11.198343276977539	0.0017487387529620804	0.25940990447998047	1.017728328704834	0.3113173246383667	0.24845898151397705	0.017573014835835562	-1.3924775114001418	-1.3493458255620236
Skokomish	Skokomish	WA	Pacific	-123.325199764	47.4449947546	13	0.9304983710249265	45	0.6818141517245577	-0.5433411598205566	0.11188957914710046	0.376290887594223	0.7336629033088684	1.5613106489181519	2.0744709730148316	2.242776393890381	2.2167110953040455e-4	0.19643788039684296	1.2170839309692383	0.36496850848197937	1.1850197613239288	0.19645777709101234	0.1697594506707726	-1.6274090279485014
Duwamish	Duwamish	WA	Pacific	-121.852528204	47.2922595296	14	2.3450933231247797	9	1.7542000185167377	-1.2479454278945923	-0.8156945109367371	2.0378684997558594	2.607553243637085	3.227994441986084	4.714996576309205	5.025676250457764	4.4334221906080906e-05	0.20685319602489471	1.1947928667068481	0.5291926264762878	1.1901259422302246	0.17797283705981282	0.17405913533034723	-1.5757459352639638
Lower_Che	Lower Chehalis	WA	Pacific	-123.528643924	47.1614459324	15	1.0935596930470697	187	0.5636229210806604	-1.5909422636032104	-0.8665098994970322	1.0500584840774536	1.2706665992736816	1.3762494325637817	1.6217700242996216	1.7999191284179688	9.211666107152366e-4	0.20523911714553833	1.1869909763336182	0.5542300939559937	0.3261909484863281	0.17142151352080703	-1.1202723375360466	-1.5835795544887692
Grays_Har	Grays Harbor	WA	Pacific	-123.919697204	47.0962397801	16	1.0002833440399248	11657	0.8647393913744382	-1.7515225410461426	-1.4129174947738647	0.7970907688140869	1.0652517080307007	1.3246755599975586	2.3214770793914803	13.744647979736328	0.05742266941768724	0.230874702334404	1.0782698392868042	0.6127732694149017	0.5275847911834717	0.07535775590059378	-0.6394456849694179	-1.4658801297568875
Nisqually	Nisqually	WA	Pacific	-122.275336341	46.8547786772	18	1.0494342557693783	95	0.7762753815226932	-1.2229113578796387	0.1768039956688881	0.5850981175899506	0.9930551648139954	1.3160855770111084	2.446332991123199	5.1704607009887695	4.679723423419651e-4	0.1676557958126068	1.465632438659668	0.47577008605003357	0.7309874594211578	0.3822868480577376	-0.3133589747541268	-1.7858422357601718
Willapa_B	Willapa Bay	WA	Pacific	-123.796829398	46.621186367	19	1.0661952596287194	28459	0.9627310591711311	-1.9148045778274536	-0.420442022383213	0.6915545761585236	1.1277228593826294	1.3736655116081238	2.528531074523926	22.543983459472656	0.14018973569168405	0.236489400267601	1.042834758758545	0.7344487309455872	0.6821109354496002	0.04194273466453781	-0.382562972417135	-1.441851891219036
Lower_Co4	Lower Columbia	OR,WA	Pacific	-123.69061291	46.2022203008	21	0.40930754155988264	18702	1.471906491073612	-2.1021921634674072	-1.956447958946228	-0.16215786337852478	0.3713655024766922	0.7119549512863159	3.3646939933299995	25.948686599731445	0.09212651312083613	0.2333446592092514	1.0461021661758423	0.4514925926923752	0.8741128146648407	0.045071034081276155	-0.13454583309263166	-1.4552386943166236
Lower_Co3	Lower Columbia-Clatskanie	OR,WA	Pacific	-122.924287621	46.0407106721	22	0.25184129455465837	1064	0.8559925772459146	-2.199739456176758	-2.0848720014095306	0.08439798653125763	0.5210477709770203	0.7813939154148102	1.236232370138168	2.755504608154297	0.0052412902342300095	0.23998695611953735	1.059464931488037	0.5060197710990906	0.6969959288835526	0.057763999063787215	-0.3609757091517954	-1.427170706619061
Nehalem	Nehalem	OR	Pacific	-123.474155181	45.84232744	25	1.7482778382699893	2937	6.622826031691984	-2.3951256275177	-1.9258420944213865	0.5085580945014954	0.9161457419395447	1.2416318655014038	6.5318411827087335	75.45899963378906	0.014467734415351069	0.29146072268486023	0.9111131429672241	0.5376656651496887	0.7330737709999084	-0.0930881929825209	-0.3105089395949314	-1.2328500243460703
Wilson_Tr	Wilson-Trusk-Nestuccu	OR	Pacific	-123.748635145	45.3903797321	28	2.019962140959599	9572	7.168598181445753	-2.4722840785980225	-1.4059366971254348	0.7025452852249146	1.0771971940994263	1.475465476512909	9.7706937789917	231.4047088623047	0.04715190800944516	0.3065905123949051	0.8799397945404053	0.5965168476104736	0.7729201912879944	-0.12790178914531194	-0.2575794811479251	-1.1822422575929976
Siletz_Ya	Siletz-Yaquina	OR	Pacific	-123.862025608	44.7803420208	30	3.0897135395006097	4984	7.3655723127920565	-2.1842339038848877	-1.9738803029060366	0.9432014524936676	1.2444196939468384	1.6434554159641266	26.519415712356576	142.3633270263672	0.024551306886656358	0.2811847925186157	0.9261523485183716	0.72998809814453125	0.700253963470459	-0.07671653463043906	-0.3563122047787385	-1.2687432011673
Alsea	Alsea	OR	Pacific	-123.889505408	44.3435236481	31	2.162348216265417	2799	4.560785197970487	-2.215672016143799	-1.8501945197582244	0.845949649810791	1.2768417596817017	1.4405268430709839	16.444148159027023	47.283145904541016	0.013787943012791163	0.2777358293533325	0.8645663261413574	0.776788592338562	0.5945771932601929	-0.14552725483374673	-0.5199047255947475	-1.281084871193879
Siuslaw	Siuslaw	OR	Pacific	-123.658865292	44.0233831314	32	1.002099906790166	1175	2.7111090762016685	-2.1408331394195557	-1.6200257360935209	0.2637498527765274	0.7423930764198303	1.0618577599525452	5.24488639831543	37.6248893737793	0.005788078971071674	0.29957008361816406	0.8796658515930176	0.6492177844047546	0.7981079071760178	-0.1282131577183816	-0.2255114686489173	-1.2054068867368588
Siltcoos	Siltcoos	OR	Pacific	-124.109757683	43.8710807883	33	3.504754509244646	7	2.696084431265001	-2.133542776107788	-1.453783786296845	3.4314610958099365	4.598903179168701	4.6318511962890625	5.749821972846984	5.941296577453613	3.448217259361848e-5	0.4119625389575958	0.8864332437515259	0.620531439781189	1.200390100479126	-0.12054945946006672	0.18264658769829176	-0.8868228586267306
Umpqua	Umpqua	OR	Pacific	-123.557148737	43.6143136128	34	1.7549064314563112	1280	5.356292730003667	-2.0732879638671875	-1.9996925592422485	0.6197740286588669	1.1513341665267944	1.428749144077301	11.22301692962644	78.42286682128906	0.006305311559975951	0.29259391129016876	0.8972700834274292	0.6077398359775543	0.8089751154184341	-0.10839836589210139	-0.21198712207728515	-1.2289695996004264
Coos	Coos	OR	Pacific	-124.06534079	43.4029236983	35	2.6322791119825273	5389	7.02170234139815	-2.063382625579834	-1.4111458301544189	0.4713534116744995	1.0042904615402222	1.453073501586914	18.599246597290048	115.65839385986328	0.02654634687243	0.2646748721599579	0.9095736742019653	0.5572364926338196	0.9817200899124146	-0.09477927913486626	-0.018449052081916162	-1.3292531037604314
Coquille	Coquille	OR	Pacific	-124.005685353	43.0363989119	36	2.182684002795634	1819	2.772649356648486	-2.174574136734009	-0.32024119496345516	0.9417554140090942	1.3129868507385254	2.7722471952438354	7.566832470893859	50.86930847167969	0.008960438849684574	0.2944594919681549	0.8134455680847168	0.6027757525444031	1.8304917812347412	-0.20647626533644992	0.6045846636662666	-1.222613833846387
Lower_Rog	Lower Rogue	OR	Pacific	-123.743483341	42.5988838908	38	1.9854159081300182	239	2.798355601923893	-2.256838798522949	-2.228718888759613	0.8880798518657684	1.509609580039978	2.605963110923767	9.363560676574705	14.339885711669922	0.0011773198928392598	0.3052996098995209	0.7880245447158813	0.42056143283843994	1.7178832590579987	-0.23822604149274973	0.5410928695989955	-1.1864616570032713
Smith	Smith	CA,OR	Pacific	-123.987563788	41.811709964	40	2.826351248211421	3358	1.678807722608435	-3.1799185276031494	0.3016192987561235	1.9875470101833344	2.4472795724868774	3.4203436970710754	6.735751450061798	32.84208679199219	0.01654159079562441	0.32968616485595703	0.7504862546920776	-0.4087855815887451	1.432796686887741	-0.2870339429436579	0.3596282594276191	-1.1096140926118583
Lower_Kla	Lower Klamath	CA	Pacific	-123.614486158	41.5334464845	41	2.0503877766119936	9	3.132968546380024	-0.8558554649353027	-0.7035660281777383	0.006221421528607607	0.38308417797088623	3.225511312484741	7.2740397453308105	7.329087734222412	4.4334221906080906e-05	0.33431532979011536	0.7628509998321533	0.004554813262075186	3.2192898909561336	-0.2706925487701133	1.1691608044768687	-1.0956706302206318
Mad_Redwo	Mad-Redwood	CA	Pacific	-123.921286181	40.8709313572	42	1.6138432319943166	9410	1.977294991216862	-2.8753724098205566	-0.8569755613803864	0.5177755355834961	1.2173636555671692	2.136132836341858	7.373781943321225	23.321645736694336	0.0463538920151357	0.3011323809623718	0.7971805334091187	1.5762531757354736	1.6183573007583618	-0.22667410964570472	0.4814116229088874	-1.2002053070569318
Mattole	Mattole	CA	Pacific	-124.210967995	40.2765769638	43	4.720948561643943	39	6.537778136643662	-2.888883352279663	-1.1677938461303707	0.9174574315547943	2.6515519618988037	5.736958742141724	25.771147441864002	29.881675720214844	1.9211496159301725e-4	0.43436726927757263	0.7219381332397461	0.9711043238639832	4.819501310586929	-0.32581583179433277	1.5726704601760597	-0.8338648601680505
Lower_Eel	Lower Eel	CA	Pacific	-123.663972835	40.2606297038	44	1.3090357121132608	5436	1.0565315304044967	-2.8776662349700928	-0.6149420961737633	0.672828882932663	1.3032464981079102	1.8191040754318237	3.6457921862602234	11.683953285217285	0.02677787003127287	0.33623698353767395	0.7426910400390625	1.4685935974121094	1.1462751924991608	-0.2974751484175428	0.13651772253603772	-1.089939059483993
Big_Navar	Big-Navarro-Garcia	CA	Pacific	-123.622193845	39.267877044	45	4.404127953917045	725	7.241045624876441	-3.2598819732666016	-2.915696668624878	0.37407219409942627	2.4829413890838623	5.0878586769104	27.28822669982908	45.008827209472656	0.0035713678757676288	0.45978444814682007	0.6669439673423767	0.17971382290124893	4.713786482810974	-0.405049243578241	1.5504915092180709	-0.7769974903072352
Russian	Russian	CA	Pacific	-122.983330755	38.7886949317	46	3.8297653401151615	47	3.546422347526174	-2.97099232673645	0.7059573918581009	2.491593360900879	2.8607125282287598	4.0261958837509155	13.760242462158208	17.96978187561035	2.3152315884286695e-4	0.4460647702217102	0.6728793382644653	-0.46596741676330566	1.5346025228500366	-0.39618925476610173	0.42827140473898734	-0.8072911127938059
Gualala_S	Gualala-Salmon	CA	Pacific	-123.280295932	38.6209036537	47	3.5373715307827283	226	5.423794357019334	-3.258988380432129	-3.1418840289115906	0.10541335865855217	2.53134286403656	5.25360369682312	18.26296043395996	30.625394821166992	0.001113281572308254	0.4484635442495346	0.6559947729110718	-0.34164173901081085	5.148190338164568	-0.4216024581931599	1.6386452622758279	-0.8019278845115477
Lower_Sac	Lower Sacramento	CA	Pacific	-121.713398488	38.4395707796	48	0.6387218064608176	8960	1.4445059513781113	-14.164876937866211	-1.4033994793891906	-0.06886033900082111	0.8027656674385071	1.4819778203964233	2.6465871989727017	9.533738136291504	0.04413718091983165	0.40158168971538544	0.6391009092330933	-0.8723521828651428	1.5508381593972445	-0.4476929196495647	0.43879553277786376	-0.9123443049822091
San_Pablo	San Pablo Bay	CA	Pacific	-122.42517577	38.1856260561	50	0.9876248956436818	85154	1.4714602343448089	-31.69097328186035	-1.6686956137418747	0.8330454379320145	1.1577670574188232	1.295625925064087	3.1307298600673703	66.5965576171875	0.4194707035767126	0.3510078936815262	0.6800644397735596	-0.8156608939170837	0.46258048713207245	-0.38556772092896247	-0.7709347109389573	-1.0469465666479905
Suisun_Ba	Suisun Bay	CA	Pacific	-122.031614327	38.095016992	52	-0.4240324142748297	235776	1.3721553960756683	-25.712392807006836	-2.635366678237915	-1.3896257281303406	-0.6280480027198792	0.6552574187517166	2.006997287273407	48.03898239135742	1.1614383893475702	0.3993014544248581	0.6223325729370117	-0.8531750738620758	2.044883146882057	-0.47428064595660047	0.7153406469731927	-0.9180386224831861
Tomales_D	Tomales-Drake Bays	CA	Pacific	-122.859180606	38.043509743	53	1.5683540725825331	5973	3.6177385614376694	-3.394418478012085	-0.8672573089599609	0.2089224010705948	0.794571042060852	1.1876375675201416	12.656052589416449	83.519622802734375	0.02942314527166903	0.3804042339324951	0.6550134420394897	-0.7483927607536316	0.9787151664495468	-0.4230995213597683	-0.021514622144892307	-0.9665208181612357
San_Joaqu	San Joaquin Delta	CA	Pacific	-121.434869188	37.8836983751	55	0.9149449718024845	1485	1.5868743414463704	-10.433394432067871	-3.1177234411239625	0.3483186960220337	1.1701956987380981	1.9076759815216064	2.993595409393309	5.186795711517334	0.007315146614503349	0.40323367714881897	0.6421087980270386	-0.8802276849746704	1.5593572854995728	-0.44299752231830625	0.44427373989294716	-0.9082390410383194
San_Fran1	San Francisco Bay	CA	Pacific	-121.961075535	37.591129383	56	1.0838493704360348	61896	1.461155545557642	-11.320402145385742	-1.5088864266872406	0.4134844020009041	1.2769490480422974	1.5819944143295288	3.956495761871338	27.795751571655273	0.3049012221220871	0.33983801305294037	0.7556720972061157	-1.0697273015975952	1.1685100123286247	-0.28014773074668414	0.15572944349119536	-1.0792862070990443
San_Fran2	San Francisco Coastal South	CA	Pacific	-122.348391711	37.3015240654	57	3.6708901961630533	684	5.778668935963204	-3.5149362087249756	-0.9491175472736361	1.7202296555042267	2.0256303548812866	3.4510557651519775	19.238553333282464	65.56468200683594	0.003369400864862149	0.43605515360832214	0.6143861413002014	-1.0489987134933472	1.7308261096477509	-0.4871316538806126	0.5485988145608834	-0.8299865445317831
Coyote	Coyote	CA	Pacific	-121.833367441	37.2705916667	58	1.3206240791112256	544	2.4427495876810097	-3.400489091873169	-2.0125561714172364	-0.6274847388267517	1.164360523223877	2.747613549232483	7.729434299468991	12.747626304626465	0.002679757412989779	0.38185903429985046	0.71626877784729	-1.062763273715973	3.3750982880592346	-0.33369979440708514	1.216424446288366	-0.9627037586377148
Monterey_	Monterey Bay	CA	Pacific	-121.877994164	36.8672272784	59	1.2378965204809034	7687	3.146692672350529	-3.7181081771850586	-1.551193219423294	-0.17646389454603195	0.5216038823127747	1.1062071323394775	10.520707273483273	58.77757263183594	0.03786635153244933	0.42249172925949097	0.5638618469238281	-1.2022786736488342	1.2826710268855095	-0.5729460097524999	0.2489446434685873	-0.8615854080936965
Pajaro	Pajaro	CA	Pacific	-121.321213804	36.8089895957	60	2.897221973769705	420	2.532850268763278	-3.434095859527588	-1.4350834876298904	1.8384734988212585	2.313835024833679	3.678330183029175	8.38487949371337	25.010129928588867	0.0020689303556171088	0.4317609965801239	0.5709330439567566	-1.187705636024475	1.8398566842079163	-0.56048333722318	0.6096876795699504	-0.8398830924936559
Salinas	Salinas	CA	Pacific	-121.026150667	36.0325088094	61	2.3524904061334366	479	1.4996774008701697	-3.6582558155059814	0.39424457848072053	1.7679463624954224	2.082488775253296	2.5395342111587524	6.551336693763734	10.51355266571045	0.0023595658103347504	0.44380253553390503	0.5587075352668762	-1.2518208622932434	0.7715878486633301	-0.5821291354648377	-0.2593047463076807	-0.8123755552644862
Central_C	Central Coastal	CA	Pacific	-121.236257701	35.7771237023	62	3.240639599716625	3220	7.400041070168721	-3.783184766769409	-1.521575540304184	0.8080355525016785	1.1688085198402405	2.5853838324546814	27.625959491729738	79.12557220458984	0.0158617993930645	0.4555583894252777	0.5525442361831665	-1.061370074748993	1.777348279953003	-0.5932217833054053	0.5751225231889504	-0.7862313829556716
Santa_Yne	Santa Ynez	CA	Pacific	-119.98612108	34.6212539386	65	4.011794294744807	768	2.113700740421896	-3.336043119430542	1.0021630048751833	3.219905734062195	3.716310501098633	4.489858627319336	9.977724289894097	17.83531379699707	0.0037831869359855707	0.5905384421348572	0.5483245849609375	-0.7630928754806519	1.2699528932571411	-0.6008878590565819	0.23897980785906656	-0.5267205444732536
Santa_Cla	Santa Clara	CA	Pacific	-118.770139928	34.5350042823	66	5.023915250973357	516	2.3753670378321132	-3.4413082599639893	2.2254620492458344	3.5728840827941895	4.30724573135376	5.732401490211487	10.589994311332703	14.767792701721191	0.002541828722615305	0.5477884411811829	0.5737277269363403	-0.1062011867761612	2.1595174074172974	-0.5556003385154304	0.7698847742415585	-0.6018661228117334
Santa_Bar	Santa Barbara Coastal	CA	Pacific	-120.099954972	34.4728387841	67	2.2833703220889405	1863	2.253633843889657	-3.4140002727508545	0.08972141146659851	1.1883243322372437	1.6045589447021484	2.6226948499679565	8.412128162384043	21.841150283813477	0.009177183934558747	0.4442385137081146	0.5605849027633667	-0.41179707646369934	1.434370517730713	-0.5787745711111084	0.3607260893682698	-0.8113936677501443
Ventura	Ventura	CA	Pacific	-119.326858454	34.4091183962	68	5.787541932248055	94	5.259209605755355	-2.2628772258758545	1.3864192456007003	3.061643064022064	4.1369404792785645	6.071465730667114	16.91638946533203	32.67687225341797	4.630463176857339e-4	0.5062632858753204	0.5733590126037598	-0.14201006293296814	3.00982266664505	-0.556243209420602	1.1018811622893794	-0.6806984172014114
Calleguas	Calleguas	CA	Pacific	-118.974865096	34.2271591028	69	1.526497404950599	8112	1.5304599674407282	-3.4557182788848877	0.09779977109283211	0.7870724946260452	1.124820590019226	1.8040258288383484	5.68411768674849	19.673870086669922	0.03995991201134759	0.45392824709415436	0.5749162435531616	-0.007026186911389232	1.0169533342123032	-0.5535309121805339	0.016811230283358528	-0.7898161394794999
Los_Angel	Los Angeles	CA	Pacific	-118.278561479	34.1831026109	70	2.956372685828096	124	3.4338336768243276	-3.244821786880493	-2.3829017639160157	1.1920478343963623	2.2927792072296143	4.206654906272888	13.154961013793944	14.62045669555664	6.108270573726703e-4	0.43266063928604126	0.58448028564453125	0.04901810362935066	3.014607071876526	-0.5370322272196202	1.103469497267121	-0.837801601255107
Santa_Ana	Santa Ana	CA	Pacific	-117.371333252	34.030127137	71	2.360600624071582	302	3.1670962854895963	-3.075532913208008	-2.245311069488525	0.2718333601951599	1.3362889885902405	4.020094394683838	10.61058063507079	13.07647705078125	0.001487659446181826	0.42499367892742157	0.5807862877845764	-0.10865392535924911	3.748261034488678	-0.5433724249365873	1.3212920082926782	-0.8556809832802753
Santa_Mon	Santa Monica Bay	CA	Pacific	-118.623441843	34.0172896637	72	2.2388213348885375	630	3.7901657351865103	-3.3231253623962402	-1.4277434349060056	0.6986347734928131	1.1922694444656372	2.3829779624938965	10.808686614036528	46.141815185546875	0.0031033955334256636	0.4177377372980118	0.5804028511047363	0.5915749371051788	1.6843431890010834	-0.5440328456741483	0.5213756890006064	-0.8729014661014213
San_Gabri	San Gabriel	CA	Pacific	-117.985826155	34.0158662903	73	3.534400206391482	569	4.142778162702524	-4.002169609069824	-3.1084001541137694	1.051033854484558	3.779886484146118	5.675079345703125	10.040005874633776	58.15913009643555	0.0028029080293955596	0.4507058560848236	0.5846912562847137	-0.009031006135046482	4.624045491218567	-0.5366713381029998	1.5312699693879819	-0.7969403560599321
Seal_Beac	Seal Beach	CA	Pacific	-118.000416933	33.7322220792	74	0.6444387573349695	4753	1.4979431547437974	-4.066922187805176	-2.4930779457092282	0.1316990852355957	0.7581709623336792	1.003183126449585	4.234566879272459	15.672065734863281	0.023413395191066947	0.4211456775665283	0.5829506516456604	-0.03882446885108948	0.8714840412139893	-0.5396527417620335	-0.1375577260497494	-0.864776477679516
Newport_B	Newport Bay	CA	Pacific	-117.81383338	33.6617622198	75	1.0471587922735808	723	1.6427580112084463	-3.3800456523895264	-2.183707523345947	0.47271567583084106	0.980598509311676	1.1788144707679749	5.3921065568923945	8.490433692932129	0.0035615158264551664	0.4120952785015106	0.5797813534736633	-0.13488444685935974	0.7060987949371338	-0.545104223284823	-0.3480001151074701	-0.8865006978699232
Santa_Ma2	Santa Margarita	CA	Pacific	-117.007015815	33.4967512644	76	3.6544576247486633	854	1.9846377078843935	-2.3489396572113037	1.3239345371723177	2.433399498462677	3.44018292427063	4.365350723266602	8.622317028045654	21.00061798095703	0.004206825056421455	0.544503390789032	0.5776283144950867	-0.3998746871948242	1.9319512248039246	-0.5488246716647606	0.6585304895109401	-0.6078811092841003
Aliso_San	Aliso-San Onofre	CA	Pacific	-117.547996692	33.4902414318	77	2.8774783535954658	89	3.8317452527291853	-3.168133497238159	-2.6042181491851806	1.4207249879837036	2.0807271003723145	3.831899404525757	13.92063179016112	23.925626754760742	4.3841619440457784e-4	0.4758126139640808	0.5780419409275055	-0.33094771206378937	2.4111744165420532	-0.5481088507839517	0.8801139385742051	-0.7427311704010499
San_Luis_	San Luis Rey-Escondido	CA	Pacific	-117.026058436	33.2405476244	78	2.3657512817425816	1946	2.046516777085418	-3.2853329181671143	0.09672605711966753	1.3597571849822998	2.0424695014953613	2.781589090824127	7.268151640892029	30.3241024017334	0.009586043981025938	0.45901186764240265	0.5772978663444519	-0.5258897542953491	1.4218319058418274	-0.5493969128436936	0.35194611471850795	-0.7786792138257667
San_Diego	San Diego	CA	Pacific	-116.941174149	32.8809930718	79	2.223408993065361	3882	1.9361378989016274	-3.3172051906585693	-0.5331419914960861	1.1237099468708038	1.6999968886375427	2.817087769508362	7.153039133548736	15.947809219360352	0.019122827715489565	0.424151286482811	0.5770918428897858	-0.5767497718334198	1.693377822637558	-0.5497538520215215	0.5267252457883024	-0.8576650796484452
Cottonwoo	Cottonwood-Tijuana	CA,MX	Pacific	-116.489543404	32.4744350843	80	2.4500945442454936	2282	2.2327673910619534	-3.2801637649536133	-0.028002211544662578	1.1284363865852356	1.8520258069038391	2.729687809944153	9.186176300048825	27.42365837097168	0.011241188265519625	0.41590774059295654	0.5805325508117676	-0.7233874201774597	1.6012514233589172	-0.5438094056664499	0.47078546313327824	-0.8772918207379001
San_Ferna	San Fernando	TX	Gulf	-98.2326250736	27.7142005501	81	5.283767755712988	412	4.9410510436446655	-3.5844266414642334	-2.7880110919475554	3.4299129247665405	4.130186557769775	4.974113464355469	17.131896352767942	49.78477478027344	0.002029522158367259	2.438434362411499	0.15769262611865997	3.478398323059082	1.5442005395889282	-1.8471075450241954	0.43450632632194885	0.8913561786072128
Baffin_Ba	Baffin Bay	TX	Gulf	-98.167002683	27.39040733	82	2.9035629186980874	2480	5.032277394436182	-4.917611122131348	-3.2691142737865446	-0.11266444995999336	2.0134224891662598	4.8449742794036865	14.64443194866181	36.64912414550781	0.012216541147453406	1.8729358315467834	0.1649637222290039	3.3512632846832275	4.95763872936368	-1.8020296945342344	1.6009295647547557	0.627507163156325
Central_L	Central Laguna Madre	TX	Gulf	-98.0422967053	26.8722131555	83	3.588739785950285	18911	3.151608953084692	-4.620923042297363	-1.6724005937576294	1.2358010411262512	3.613215923309326	5.364384174346924	10.604224920272827	26.129390716552734	0.09315605227398845	2.094813585281372	0.16652753949165344	2.9672560691833496	4.128583133220673	-1.7925945808868264	1.4179342810952036	0.7394645686424625
Lower_Nue	Lower Nueces	TX	Gulf	-98.0341784813	28.215561137	84	6.755450937516085	2092	3.6587377851136016	-4.564329147338867	-0.755531398952007	5.304115653038025	6.607518196105957	7.864960074424744	14.890476179122922	40.47587203979492	0.010305243580835694	3.4393826723098755	0.1396501660346985	4.016576766967773	2.5608444213867188	-1.96861479765719	0.9403370562064127	1.2352919995573284
Lower_San	Lower San Antonio	TX	Gulf	-97.7674734269	28.9042898672	85	10.870518158980476	5199	10.136273944667865	-6.4598588943481445	-4.109072208404541	3.7790406942367554	8.068120956420898	15.623761177062988	34.565309715271	68.78440856933594	0.025610402187746073	5.47442626953125	0.10771235823631287	4.466717958450317	11.844720482826233	-2.2282909545474383	2.471882239428239	1.7000874792584126
South_Lag	South Laguna Madre	TX	Gulf	-97.7586682586	26.2858702876	86	3.2111827050017796	52181	5.316586933216343	-4.59172248840332	-2.259257197380066	0.30237138271331787	1.6628361940383911	4.569306373596191	16.493603706359863	69.99178314208984	0.25704489258680085	1.727065086364746	0.1553606390953064	3.08582603931427	4.2669349908828735	-1.8620061608063216	1.4508957687682371	0.546423485984637
Aransas	Aransas	TX	Gulf	-97.596694135	28.1759004633	87	8.148008747648175	21837	10.17082754098588	-6.64763879776001	-2.7413662910461425	2.490109443664551	5.039648532867432	10.709277153015137	41.180855941772435	75.1278076171875	0.10756960041812097	3.2012574672698975	0.10860046744346619	4.726548194885254	8.219167709350586	-2.220079567223921	2.1064689520379467	1.1635436911395443
Lower_Rio	Lower Rio Grande	TX,MX	Gulf	-97.533301991	25.762302128	88	4.704606023927529	192	4.246628734909917	-3.769428253173828	1.253810277581215	2.180479109287262	3.604939818382263	5.7034910917282104	15.590956020355224	35.245426177978516	9.457967339963927e-4	1.7626899480819702	0.15507254004478455	4.166297435760498	3.5230119824409485	-1.8638622712519373	1.2593163005571055	0.56684102185870755
Mission	Mission	TX	Gulf	-97.5096558422	28.4484398193	89	6.8395856223053455	20493	9.907844684404713	-7.427492618560791	-3.3195339679718012	2.42230486869812	4.94150972366333	9.510005950927734	19.489884567260784	121.7580795288086	0.10094902328014621	3.6016812324523926	0.0991273820400238	4.791417121887207	7.087701082229614	-2.3113495686472687	1.9583610400418319	1.2814007454618472
North_Cor	North Corpus Christi Bay	TX	Gulf	-97.4092624869	27.8794119544	90	4.095049764191132	35385	6.280977839574701	-4.660410404205322	-4.0823266983032225	0.700683057308197	2.315629243850708	6.992015838623047	17.93140907287598	150.81324768066406	0.17430738246074143	2.1644957065582275	0.1387881189584732	4.063904285430908	6.29133278131485	-1.9748068328550683	1.839172937188342	0.7721874043258484
South_Cor	South Corpus Christi Bay	TX	Gulf	-97.3911511455	27.7369243432	91	1.1351652277171644	14031	4.235460951397236	-4.3227338790893555	-2.9344231486320496	-1.114578127861023	0.04350251704454422	1.8806272745132446	13.067229509353638	56.58122253417969	0.06911705195158013	1.5047928094863892	0.16576465964317322	4.074460029602051	2.9952054023742676	-1.7971862095244278	1.0970128109768154	0.4086552206083582
North_Lag	North Laguna Madre	TX	Gulf	-97.3539573243	27.4921500443	92	0.27825431168452197	4081	2.6935977278297267	-4.549666881561279	-3.149244785308838	-0.9290005564689636	-0.6109123229980469	1.1898243427276611	6.914116859436035	31.115835189819336	0.020103106622079574	1.47632896900177	0.17411161959171295	3.358136534690857	2.1188248991966248	-1.7480586935291933	0.7508616421750779	0.3895585800719935
Aransas_B	Aransas Bay	TX	Gulf	-97.0593956544	28.1758444033	93	7.004301014891653	149794	8.905559683713319	-8.8811616897583	-4.840149390697479	1.283523976802826	4.1795408725738525	10.768169641494751	27.118508386611936	103.97855377197266	0.7378889373554982	3.0252091884613037	0.10273268818855286	4.933662414550781	9.484645664691925	-2.275624924583889	2.2496742452502594	1.1069802423021802
Lavaca	Lavaca	TX	Gulf	-96.973940512	29.2632722607	94	2.7914654209339838	21634	5.606278641313379	-7.696427345275879	-7.620151519775391	0.6555123627185822	2.626605749130249	4.380392909049988	12.953062987327566	93.9874038696289	0.10656961741290605	3.0474579334259033	0.12111029028892517	4.14290189743042	3.7248805463314056	-2.111053658549027	1.3150347832183789	1.1143077786441886
West_San_	West San Antonio Bay	TX	Gulf	-96.854714528	28.194188295	95	5.474894244324962	52973	8.04682237973813	-6.916464805603027	-5.340886735916138	2.1383707523345947	4.021605491638184	6.814360618591309	21.58966522216796	100.67262268066406	0.260946304114536	3.4033029079437256	0.1068616509437561	4.49613094329834	4.675989866256714	-2.2362202629765338	1.5424408764254194	1.224746403589089
West_Mata	West Matagorda Bay	TX	Gulf	-96.7627290263	28.7502574283	96	7.339940947067165	74187	8.109313264968085	-7.922616004943848	-3.772893333435058	1.6022277474403381	4.413058757781982	12.30418586730957	25.245222759246822	128.69895935058594	0.3654469911718249	3.694622755050659	0.12030866742134094	4.229618310928345	10.701958119869232	-2.1176946102066654	2.370426726582001	1.3068784531259394
East_San_	East San Antonio Bay	TX	Gulf	-96.6856284033	28.3667501926	97	5.528130878053657	155867	6.600395052393974	-6.452560901641846	-4.777846336364746	1.3964127898216248	4.367580890655518	8.34920358657837	21.99247198104859	195.702880859375	0.7678046850927903	3.610269546508789	0.11265125870704651	4.432232141494751	6.952790796756744	-2.183458438557373	1.9391431324658535	1.2837824361803092
Navidad	Navidad	TX	Gulf	-96.6642976893	29.3662575005	98	6.6136448351112875	3352	3.527475413464203	-7.585973739624023	0.9912361949682238	4.912387132644653	6.080968141555786	8.364825248718262	14.006480669975277	49.360843658447266	0.01651203464768702	4.547464370727539	0.12190702557563782	4.115570783615112	3.4524381160736084	-2.104496610229203	1.23908068175938	1.5145697964652172
East_Mat2	East Matagorda Bay	TX	Gulf	-96.2811467878	28.7861742157	99	3.7946398112760944	134074	6.425030122699203	-7.724013328552246	-4.446638417243958	0.6050325632095337	2.1140891313552856	5.185928106307983	21.18116507530213	152.30020141601562	0.6604518297595434	2.409314274787903	0.13804444670677185	3.9948755502700806	4.58089554309845	-1.9801795680954806	1.5218945124395336	0.879342173732261
Lower_Co1	Lower Colorado	TX	Gulf	-96.2751825108	29.3347837369	100	3.7543504155837715	2188	6.79277098087176	-4.401191711425781	-4.283223474025727	-0.03815827518701553	1.2197449803352356	5.7131664752960205	24.079952096939063	28.557514190673828	0.010778141947833891	2.2868579626083374	0.1456010937690735	3.8950425386428833	5.751324750483036	-1.9268846310975376	1.749430219661593	0.8271788066879714
San_Berna	San Bernard	TX	Gulf	-96.0214187501	29.4341582922	101	2.2933162916893557	82966	3.952056926717112	-3.8128747940063477	-2.8200889825820923	0.14535639435052872	1.2391732335090637	2.9353071451187134	13.306129574775696	37.59353256225586	0.40869256162887874	1.7346990704536438	0.16579636931419373	3.443063974380493	2.7899507507681847	-1.796994934505063	1.0260239436230607	0.5508339519308392
Lower_Bra	Lower Brazos	TX	Gulf	-96.0205009419	29.739288955	102	3.3834163684911505	1876	5.168396305213515	-3.6889376640319824	-2.8256062865257263	0.8873434513807297	2.465045690536499	4.2835530042648315	13.724806904792786	74.86466217041016	0.009241222255089753	1.8944631218910217	0.1682823896408081	3.3586031198501587	3.396209552884102	-1.7821118199755208	1.2226599723416374	0.6389354854074156
East_Mat1	East Matagorda Bay	TX	Gulf	-95.8094610747	28.9317300298	103	2.196498154545028	262618	3.849926711752034	-4.378515720367432	-3.5498370230197906	-0.03799065109342337	1.2608372569084167	3.5401092171669006	13.138920474052409	41.28592300415039	1.2936627431701284	1.9714407920837402	0.15582871437072754	3.6994746923446655	3.578099868260324	-1.858997859762539	1.2748318964522627	0.6787646419716894
Buffalo_S	Buffalo-San Jacinto	TX	Gulf	-95.4347309931	29.8037068921	104	5.882012674901372	7557	9.452894211163162	-3.897996187210083	-3.7790997505187987	0.2518651783466339	3.8841805458068848	8.222341537475586	29.691089820861805	116.22836303710938	0.03722596832713927	1.8429690599441528	0.16027863323688507	3.7778987884521484	7.970476359128952	-1.830841520597163	2.0757442600409894	0.6113778906705625
Austin_Oy	Austin-Oyster	TX	Gulf	-95.4318119874	29.253919366	105	2.049890355906474	161547	3.8281845664074226	-3.6249377727508545	-2.9904852390289305	0.020896264351904392	1.1277039051055908	3.376701593399048	10.192706775665286	57.334163665771484	0.7957845051401836	1.6198114156723022	0.17325010895729065	3.4733126163482666	3.3558053290471435	-1.7530190120102116	1.2106917800831485	0.4823097323892878
West_Galv	West Galveston Bay	TX	Gulf	-95.1244909241	29.4136105459	106	2.7301400343620776	163729	4.260706518620981	-3.753779172897339	-3.0680202007293698	0.264483779668808	1.9191251993179321	4.258208751678467	13.585880661010743	147.1920166015625	0.8065330909400801	1.499290108680725	0.178084596991539	3.839871883392334	3.993724972009659	-1.7254965775948046	1.3847243723346276	0.4049917352053722
North_Gal	North Galveston Bay	TX	Gulf	-94.9193255383	29.8109825127	107	5.434633707008734	4866	8.228408887412971	-8.313898086547852	-3.6966042816638947	-0.837577223777771	3.226842164993286	10.522561311721802	24.616511344909668	79.71705627441406	0.02397003597722108	1.6452227234840393	0.16326117515563965	3.820355176925659	11.360138535499573	-1.8124040589226031	2.4301106082450175	0.49787576926758714
Lower_Tri	Lower Trinity	TX	Gulf	-94.7897546917	30.0828328311	108	1.7474787221023023	28691	2.532933041534455	-3.649573564529419	-3.3634610772132874	0.47322095930576324	1.856864094734192	3.17680287361145	6.03639554977417	53.816017150878906	0.1413325734119297	1.628796935081482	0.1667504757642746	3.781073570251465	2.703581914305687	-1.7912567410314062	0.9945775287357008	0.48784166566888376
East_Galv	East Galveston Bay	TX	Gulf	-94.5498044013	29.6559123648	109	1.9792029837438425	297265	2.740768332804309	-3.5504417419433594	-2.7312020301818847	0.5050832033157349	1.7706313133239746	3.0834856033325195	7.680665874481187	51.50892639160156	1.4643347194345713	1.5559757947921753	0.17861998081207275	3.797067165374756	2.5784024000167847	-1.7224947421495762	0.9471699823349721	0.4421028695890435
Lower_Nec	Lower Neches	TX	Gulf	-94.1552971335	30.6501455802	110	3.979543336787525	8463	4.455329785302494	-14.517646789550781	-2.5923436522483825	1.5887694358825684	2.7822155952453613	4.779847860336304	16.267185020446775	23.662817001342773	0.04168894666568475	1.9830007553100586	0.1755763292312622	3.5540207624435425	3.1910784244537354	-1.7396814062337602	1.1603589237580436	0.6846112304302029
Sabine_La	Sabine Lake	LA,TX	Gulf	-94.0752735058	29.87553727	111	1.6174998075247908	571656	2.916242699393974	-27.539941787719727	-1.9150085002183914	0.14790207892656326	1.2888448238372803	2.471837103366852	9.77517020702362	38.99012756347656	2.8159915508825097	1.6796870827674866	0.17863070964813232	3.546496629714966	2.3239350244402885	-1.7224346788027485	0.8432618800963609	0.5186075158091231
Lower_Sab	Lower Sabine	LA,TX	Gulf	-93.6515273192	30.765588079	112	1.178122045005027	207207	4.825165621396233	-25.0496826171875	-1.8257232904434204	-0.2527969628572464	1.222157597541809	2.3633731603622437	5.000714731216431	440.367431640625	1.0207067909437006	1.805898666381836	0.17357765138149261	3.5232549905776978	2.61617012321949	-1.751130221324838	0.9617114632922074	0.5910583439974759
Lower_Cal	Lower Calcasieu	LA	Gulf	-93.4030578736	29.978566096	114	0.9356752621271022	733005	2.1061217264870318	-44.819026947021484	-1.771033763885498	-0.4542216360569	0.8537770509719849	2.079498529434204	4.984649562835699	71.19893646240234	3.6108007031407596	1.7451080083847046	0.1754215806722641	3.5111918449401855	2.533720165491104	-1.7405631697124495	0.9296886438715732	0.5568164496613838
Mermentau	Mermentau	LA	Gulf	-92.6327895102	29.9016127661	116	0.5052960451990207	945205	1.7011922251894835	-20.15595245361328	-1.707797646522522	-0.736680805683136	0.4199714660644531	1.5544922351837158	3.7438307762146015	62.996543884277344	4.656103135193022	1.6960841417312622	0.17293189465999603	3.467118740081787	2.291173040866852	-1.754857434479286	0.8290639313335282	0.5283221480089312
Bayou_Tec	Bayou Teche	LA	Gulf	-92.11664454	30.7100680546	117	0.8923541972227979	2395	14.25466260720942	-13.17332649230957	-3.4048031091690065	-1.4804412126541138	0.004968421068042517	1.4220646023750305	3.936516284942635	280.1351623535156	0.011797829051673753	1.5922752618789673	0.16940653324127197	3.4058678150177	2.9025058150291443	-1.7754539305582113	1.0655744380432495	0.46516397566646356
Vermilion	Vermilion	LA	Gulf	-91.9147267851	29.84279882	118	1.2968335118504422	769600	2.6105262919325454	-120.39315795898438	-2.5176674962043757	0.26754795759916306	1.4635432958602905	2.5740954279899597	4.821972024440765	46.758750915527344	3.79106857543554	1.6478612422943115	0.17105309665203094	3.4227912425994873	2.3065474703907967	-1.7657812639396941	0.8357518049402151	0.499478230305513
Atchafala	Atchafalaya	LA	Gulf	-91.5533638345	30.1764268854	119	1.4398454816994148	9207	5.673874946338538	-53.75917053222656	-10.780443811416626	0.13102171570062637	1.3803759813308716	2.874106764793396	7.764614868164062	89.70197296142578	0.04535390900992077	1.4512370824813843	0.17084021866321564	3.440974235534668	2.7430850490927696	-1.7670265530798401	1.0090832173416442	0.372416353030064
West_Cent	West Central Louisiana Coastal	LA	Gulf	-90.8047466263	29.4312375177	121	0.30391469007298855	1469011	1.9324021619199048	-39.23685073852539	-3.484869956970215	-1.2556474804878235	0.5148912072181702	1.6177772283554077	3.283069610595703	43.719566345214844	7.236384406274869	1.5913548469543457	0.16593964397907257	3.4899673461914062	2.873424708843231	-1.796131147228156	1.055504596723386	0.4645857583995067
Lake_Maur	Lake Maurepas	LA	Gulf	-90.636927628	30.2089688717	122	0.032170204490261436	82157	1.9299064531943946	-50.26410675048828	-2.797144603729248	-0.28117457032203674	0.10610179603099823	0.44168007373809814	1.7863638043403605	174.9644775390625	0.40470740768198765	1.493021011352539	0.17155329883098602	3.0497303009033203	0.7228546440601349	-1.7628612803027504	-0.3245471225957195	0.40080159170152185
Tangipaho	Tangipahoa	LA	Gulf	-90.4263816202	30.854745869	124	0.8114384770201643	3583	4.718524646499411	-35.94646072387695	-1.0119671702384947	0.07085974514484406	0.40804046392440796	0.8202621340751648	3.43454287052154	84.484130859375	0.01764994634327643	1.4791431427001953	0.1725994199514389	3.022402048110962	0.7494023889303207	-1.7567818609906065	-0.28847920483697087	0.3914629624803336
East_Cent	East Central Louisiana Coastal	LA	Gulf	-90.1969720715	29.5943489915	125	-1.2482393964865588	1219611	2.121389097446594	-54.763282775878906	-3.6748385429382324	-3.3367702960968018	-0.9452075362205505	0.14611738175153732	1.979435533285141	143.1224365234375	6.007833857010804	1.6069961786270142	0.16729900240898132	3.5075302124023438	3.482887677848339	-1.7879726338942779	1.247861742184088	0.47436670879798326
Lake_Pont	Lake Pontchartrain	LA	Gulf	-90.1216610971	30.1833431225	126	-0.656793634857497	1604	2.576973867625801	-20.21135711669922	-4.868791818618774	-2.0342504382133484	-0.7440187335014343	0.40772954374551773	3.645267254114144	51.33958053588867	0.007901343548594864	1.6275245547294617	0.15617495775222778	2.9455795288085938	2.441979981958866	-1.8567783761181298	0.8928091782588724	0.487060182378148
Liberty_B	Liberty Bayou-Tchefuncta	LA	Gulf	-90.0425292194	30.4986403727	127	0.8301878096022043	86372	3.538442595541492	-53.949092864990234	-5.042646884918213	-0.8304072469472885	0.7193455398082733	2.783790409564972	5.804699552059169	51.283836364746094	0.4254706016080022	1.5633504986763	0.165988489985466	2.877121686935425	3.6141976565122604	-1.795836830466497	1.2848698825705218	0.4468312736933171
Lower_Pea	Lower Pearl	LA,MS	Gulf	-89.7551535571	30.8576020221	128	0.7622781537237784	110569	2.083931240955764	-39.29628372192383	-2.0970119953155515	-0.4647904932498932	0.8067467212677002	1.910750150680542	3.994892930984497	54.60329818725586	0.5446656202148289	1.428274393081665	0.17463859915733337	2.7901835441589355	2.375540643930435	-1.7450365880888508	0.8652250511303106	0.35646699747653093
Eastern_2	Eastern Louisiana Coastal	LA	Gulf	-89.416035718	29.8158097565	129	-0.10211480347247852	1634568	1.9278723892976066	-94.8901596069336	-2.6784325957298276	-1.5968569219112396	-0.0526202954351902	0.9318177551031113	3.1579421043395994	72.77503204345703	8.05192227028654	1.527299404144287	0.17114263772964478	3.082267999649048	2.528674677014351	-1.7652579314100283	0.9276953224083774	0.42350108045753204
Lower_Mis	Lower Mississippi-New Orleans	LA	Gulf	-89.2847033006	29.174085736	130	-0.41287866215936325	70625	5.530051080277201	-118.6877670288086	-8.580375862121581	-1.5988308191299438	-0.3573153614997864	1.4302189350128174	7.5121811866760115	39.64954376220703	0.34790049134632933	1.615419864654541	0.17257559299468994	3.2138707637786865	3.0290497541427612	-1.756919918242106	1.1082489578404573	0.47959490100043284
Mississip	Mississippi Coastal	AL,MS	Gulf	-89.0414274268	30.4666025651	131	3.275116271761548	214347	5.968558399177521	-41.05445861816406	-8.594628286361694	0.869064450263977	1.914785385131836	4.672909259796143	15.831062126159674	121.51627349853516	1.0558786069891917	1.168157935142517	0.21309931576251984	2.3534481525421143	3.8038448095321655	-1.5459969507578033	1.3360123471979846	0.1554280937087814
Pascagoul	Pascagoula	MS	Gulf	-88.715814849	30.594833437	132	0.9879311492138624	67701	2.4574170294814186	-65.2665786743164	-1.1427733898162842	0.38603976368904114	0.9804762005805969	1.826540470123291	3.3702908754348755	38.18893051147461	0.33349679525150927	1.0674110651016235	0.22883233428001404	2.3147621154785156	1.4405007064342499	-1.4747657083074803	0.36499076595138513	0.06523615126984462
Escatawpa	Escatawpa	AL	Gulf	-88.3861120645	30.92137792	133	0.4348138759992237	2049	3.9281995211942933	-31.744239807128906	-9.38668098449707	0.029912224039435387	0.839234471321106	1.9482195377349854	3.637261247634887	10.09683895111084	0.010093424520617752	1.0780785083770752	0.22644373774528503	2.3017165660858154	1.91830731369555	-1.4852587633906222	0.6514431897450521	0.07518029764303684
Mobile_Te	Mobile-Tensaw	AL	Gulf	-88.0171486214	30.9056744345	134	5.337971660957888	58047	18.614825698207476	-35.47026824951172	-8.95266170501709	0.9661094546318054	2.292309522628784	4.5658557415008545	37.56091575622554	258.058349609375	0.28594095322025315	1.1249676942825317	0.21868577599525452	2.118723154067993	3.599746286869049	-1.5201193923022602	1.280863367108815	0.11775431905076056
Mobile_Ba	Mobile Bay	AL	Gulf	-87.9518441471	30.4661704481	135	6.4602057898715906	38720	16.02056737639975	-35.133602142333984	-15.208849906921387	-0.4938645362854004	3.5468868017196655	7.595540881156921	43.99152460098268	200.41146850585938	0.19073567468927252	1.5429482460021973	0.17285476624965668	2.156663417816162	8.089405417442322	-1.75530353851011	2.0905552323796135	0.4336950316663339
Perdido	Perdido	AL	Gulf	-87.573074609	30.7435379333	136	1.1878326889036994	1132	2.928269578171106	-2.440484046936035	-2.3999851107597348	-2.0440699458122253	1.1685863137245178	3.5770394802093506	6.74377819299697	9.267945289611816	0.005576259910853732	1.9759676456451416	0.12337109446525574	1.7458682656288147	5.621109426021576	-2.0925584375329453	1.7265290511888531	0.6810582255302606
Perdido_B	Perdido Bay	AL	Gulf	-87.4848177972	30.3894929121	137	3.1667795223628663	15287	7.2820567568996335	-25.51975440979004	-11.033991289138793	1.0781090259552002	3.079890489578247	5.1730475425720215	16.92985973358156	90.40460205078125	0.07530413891980653	1.905282735824585	0.1367703080177307	1.8175864219665527	4.094938516616821	-1.9894523440057361	1.4097517029351312	0.6446304153215264
Escambia	Escambia	AL,FL	Gulf	-87.3371558243	31.0046305831	138	1.7675906126357894	14844	2.1996369490110306	-1.5087876319885254	-1.4484051316976547	1.0432612895965576	2.1552271842956543	2.7180919647216797	3.757412976026534	98.5705337524414	0.0731219099970961	1.240172266960144	0.19343814253807068	1.6400982737541199	1.674830675125122	-1.6427974944256591	0.5157120706896051	0.21525029493562392
Pensacola	Pensacola Bay	FL	Gulf	-86.9990951506	30.4569143574	139	2.617400980646991	21871	5.585912809192053	-3.4398090839385986	-1.5436027348041534	0.3049009442329407	1.6995209455490112	3.057713270187378	14.983941316604614	99.537506103515625	0.10773708525643284	1.2959493398666382	0.188096821308136	1.5814262628555298	2.7528123259544373	-1.6707984417645867	1.0126230530973417	0.2592435075569888
Blackwate	Blackwater	AL,FL	Gulf	-86.9032170649	30.8621746777	140	1.2324255026828017	1828	3.8202391535507307	-1.3749793767929077	-1.3254878669977188	-0.8653520196676254	0.8018827140331268	1.7427645027637482	10.027719831466676	96.8005599975586	0.009004773071590656	1.1454002857208252	0.20887885987758636	1.6134755611419678	2.6081165224313736	-1.566000812871258	0.9586283219127222	0.13575417042828303
Yellow	Yellow	AL,FL	Gulf	-86.4705034542	30.9408252302	141	1.0256912064671673	3935	1.3231570647194948	-1.4066983461380005	-1.3782719850540162	0.17659346759319305	1.1009927988052368	1.8081132769584656	3.4691011905670184	7.890324592590332	0.01938390702226982	1.2121734619140625	0.19745087623596191	1.5866824388504028	1.6315198093652725	-1.6222654534980598	0.4895119787889108	0.1924149977975173
Choctawha	Choctawhatchee Bay	FL	Gulf	-86.3314755708	30.5284574416	142	10.535661619605849	16913	17.8663036156528	-5.289477825164795	-3.617765235900879	2.1764960289001465	4.266141414642334	12.560680389404297	59.37524871826174	231.81349182128906	0.08331385501083849	3.457047700881958	0.08035024255514145	1.379608392715454	10.38418436050415	-2.5213601680708577	2.3402839140899676	1.2404149591902438
Lower_Cho	Lower Choctawhatchee	AL,FL	Gulf	-85.7832568677	30.7382907654	143	4.251330480500753	7013	6.645828467705589	-3.63043212890625	-2.8943236351013186	2.7551963329315186	4.282326698303223	5.577136516571045	8.087167930603027	157.45404052734375	0.034546210914149486	2.9780757427215576	0.09042830020189285	1.3276654481887817	2.8219401836395264	-2.4031980052449287	1.0374246567635672	1.0912773680288925
St_Andrew	St. Andrew-St. Joseph Bays	FL	Gulf	-85.544353524	30.2199708191	144	4.396194093425747	74864	11.05049965324249	-5.945553302764893	-1.603364524245262	0.329446442425251	2.0481306314468384	4.307643890380859	26.44537534713752	140.1692657470703	0.3687819098640935	1.3343377113342285	0.1868446320295334	1.0716408491134644	3.9781974479556084	-1.6774778522322105	1.3808288141813048	0.28843507237683574
Apalachi1	Apalachicola	FL	Gulf	-85.0139995792	30.2316399004	145	2.262513469178309	28911	1.3668046139010475	-1.51852548122406	-0.8902472853660583	1.5621079206466675	2.3026552200317383	2.9723769426345825	5.089993834495544	23.677431106567383	0.14241629883630058	1.2088004350662231	0.19928227365016937	0.9918341636657715	1.410269021987915	-1.6130329987688832	0.34378048192699523	0.18962849189213138
Apalachi2	Apalachicola Bay	FL	Gulf	-84.9188116971	29.7154746185	146	1.468489151675143	28731	1.9711602746463608	-3.2772934436798096	-1.0810672640800476	0.3749024569988251	1.3667523860931396	2.1419349908828735	5.9381550550460815	28.465126037597656	0.14152961439817896	1.4196306467056274	0.16865725815296173	1.074564814567566	1.7670325338840485	-1.7798866816204462	0.5693016051001775	0.35039672982544495
New	New	FL	Gulf	-84.7893527113	30.000870168	147	1.6672150696141284	21479	1.9734134984176066	-0.9276080131530762	-0.5439921379089354	0.8681360185146332	1.5120548009872437	2.1105763912200928	5.083154392242415	43.15925598144531	0.1058060835911902	1.0311404466629028	0.23557192087173462	1.1229817867279053	1.2424403727054596	-1.4457390156667287	0.21707748806282268	0.0306654194845683
Lower_Och	Lower Ochlockonee	FL	Gulf	-84.5482959812	30.4393028462	148	1.4165815426122048	18924	2.1602530887214932	-0.6711521148681641	-0.47493235766887665	0.8441141694784164	1.3232229351997375	1.7299189269542694	3.3016975522041294	43.227943420410156	0.09322009059451945	0.7108023166656494	0.33293208479881287	1.3766480088233948	0.885804757475853	-1.099816759355346	-0.12125871668351425	-0.34136092346996644
Apalachee	Apalachee Bay-St. Marks	FL,GA	Gulf	-84.1730649123	30.3821347349	149	0.865975809719255	105763	0.9283438282151665	-1.0970538854599	-0.7022060245275498	0.2492877095937729	0.9476345777511597	1.4020490050315857	2.8200472474098204	9.876977920532227	0.5209911457169817	0.6376963257789612	0.3750353157520294	1.5061061382293701	1.1527612954378128	-0.9807350821072	0.1421601907448626	-0.4498930873539073
Aucilla	Aucilla	FL,GA	Gulf	-83.7423418605	30.5141262245	150	0.49226457891291464	2004	0.6050980611871223	-0.9330750703811646	-0.856997162103653	0.1698634810745716	0.6610720455646515	0.9100100100040436	1.3382815390825273	2.1514992713928223	0.009871753411087349	0.654663622379303	0.3635392189025879	1.5842286348342896	0.740146528929472	-1.0118680953867516	-0.30090710031886936	-0.42363372888009504
Econfina_	Econfina-Steinhatchee	FL	Gulf	-83.4349460104	29.9170162427	151	0.7279491930890515	193851	0.8116334352968374	-1.1868852376937866	-0.5277418494224548	0.16529759764671326	0.7032541632652283	1.1971994042396545	2.283871829509735	11.576031684875488	0.9549148056350767	0.5801106691360474	0.4167059361934662	1.6528304815292358	1.0319018065929413	-0.8753744949305378	0.03140351388220032	-0.5445363847881123
Lower_Suw	Lower Suwannee	FL	Gulf	-83.0265362443	29.9345467359	152	1.0236465253235576	20442	0.6707444578570788	-1.4060139656066895	-0.3949594788253307	0.6154323220252991	1.1195820569992065	1.5057092308998108	2.1184825658798205	5.360169410705566	0.10069779602267845	0.6041747033596039	0.3955655097961426	1.7114983797073364	0.8902769088745117	-0.9274388675739518	-0.11622273108109532	-0.5038918788974414
Waccasass	Waccasassa	FL	Gulf	-82.7293243544	29.350005556	153	0.9482485821277199	150592	0.6728361538781765	-1.6603542566299438	-0.34311251267790793	0.5882973670959473	1.0051996111869812	1.3354860842227936	2.1405255019664766	10.659048080444336	0.7418199050311707	0.5976834297180176	0.4067062437534332	1.7540057301521301	0.7471887171268463	-0.8996641139531334	-0.2914374923864836	-0.5146940469459373
Crystal_P	Crystal-Pithlachascotee	FL	Gulf	-82.5831894106	28.4766293372	154	1.2538887928442637	171903	1.8133142302558554	-4.722072601318359	-2.04714298248291	0.028959614224731922	1.2322876453399658	2.232567548751831	5.117002677917477	36.67988967895508	0.8467984164801139	1.001913070678711	0.22787360846996307	1.6856958270072937	2.203607934527099	-1.4789641525517605	0.790095987321096	0.001911243089500405
Tampa_Bay	Tampa Bay	FL	Gulf	-82.5494322048	27.8562855161	155	2.7639052829587283	19564	6.693052162277988	-1.4076557159423828	-1.1789819687604903	-0.9106053709983826	0.6866157054901123	3.796349346637726	17.96729664802551	197.021240234375	0.09637274637450743	0.9756669998168945	0.259569376707077	1.3327303528785706	4.706954717636108	-1.3487312644884062	1.5490411421552053	-0.024633939499354076
Sarasota_	Sarasota Bay	FL	Gulf	-82.4452015751	27.2194388207	156	2.344073260709374	3279	3.730013233275521	-1.3412764072418213	-0.914770781993866	-0.8348931670188904	1.2171951532363892	4.073208808898926	11.627742815017683	39.00499725341797	0.016152434847782143	1.2664731740951538	0.18743941187858582	1.4074718952178955	4.908101975917816	-1.67429962243911	1.5908873041221836	0.23623600910234713
Manatee	Manatee	FL	Gulf	-82.3490629372	27.5052394105	157	0.8466913035097664	6607	1.6917465768145608	-0.9803583025932312	-0.9763072729110718	-0.9322607517242432	1.0849993228912354	1.8187441229820251	4.36287834644317	22.62813949584961	0.032546244903719615	0.9900277853012085	0.24153152108192444	1.3183554410934448	2.7510048747062683	-1.420755292328413	1.0119662539169738	-0.010022270286526488
Little_Ma	Little Manatee	FL	Gulf	-82.2787730708	27.6673757635	158	1.8460280993409919	1244	3.770871764732101	-1.0806703567504883	-1.0509200155735017	-0.983469545841217	1.746527373790741	2.405419170856476	11.631100130081176	30.285175323486328	0.006127974672351628	1.0137033462524414	0.23575608432292938	1.2779496312141418	3.388888716697693	-1.444957549432865	1.2205020554666284	0.01361030442912149
Myakka	Myakka	FL	Gulf	-82.196764668	27.2151214382	159	3.200986564512624	5200	1.9922297815823888	-0.9980530738830566	-0.447903933376074	2.303277909755707	3.104449510574341	3.8411622643470764	8.808254218101498	31.415563583374023	0.0256153282124023	1.3056291341781616	0.1885402798652649	1.4112586379051208	1.5378843545913696	-1.668443608633857	0.43040767618315484	0.2666850197598019
Withlacoo	Withlacoochee	FL	Gulf	-82.1289147267	28.6626152762	160	1.1837202684709551	5878	1.1935956234945027	-0.8520435094833374	-0.5857287049293518	0.8396849930286407	1.1667378544807434	1.4545204937458038	2.907382202148435	23.524906158447266	0.02895517292932706	0.5421270728111267	0.44174572825431824	1.744446873664856	0.6148355007171631	-0.8170208378815637	-0.48640052546305357	-0.6122548533409456
Alafia	Alafia	FL	Gulf	-82.0948940714	27.8579224045	161	2.1932653178959045	344	6.484278224805974	-0.891295313835144	-0.8905435368418694	-0.8834546655416489	0.040014633908867836	2.123722553253174	27.456626796722414	38.423892974853516	0.0016945524817435368	0.8225918412208557	0.2884477376937866	1.3679597973823547	3.0071772187948227	-1.2432413612852535	1.1010018376854065	-0.19529514151745095
Charlotte	Charlotte Harbor	FL	Gulf	-82.0862842712	26.7111043077	162	2.6851008307483504	22969	2.101017717559061	-1.2576904296875	-0.43288921713829037	1.644494652748108	2.351395845413208	3.264150619506836	8.768150711059569	27.63410758972168	0.11314586032897471	1.493316888809204	0.17122316360473633	1.4141032695770264	1.619655966758728	-1.7647875229973735	0.48221376049308257	0.4009997457400298
Peace	Peace	FL	Gulf	-81.79894776	27.4572310901	163	1.9558697664565377	6868	1.7456727762322912	-0.9817579388618469	-0.9095512121915816	1.150998204946518	1.862586796283722	2.6437132358551025	6.248234128952021	29.217296600341797	0.03383193733899596	1.1666411757469177	0.20483863353729248	1.4154549837112427	1.4927150309085846	-1.5855327632883212	0.40059663021752284	0.15412883022877275
Florida_B	Florida Bay-Florida Keys	FL	Gulf	-81.562275199	24.68342958	164	0.02860358626200051	74576	2.19840726055833	-3.748124837875366	-2.5550012588500977	-1.179841160774231	-0.5843311250209808	0.7586834579706192	5.900513112545013	44.36107635498047	0.36736321476309886	1.4855326414108276	0.1626034379005432	2.337435722351074	1.9385246187448502	-1.8164409387921694	0.6619271779423747	0.3957733890287126
Caloosaha	Caloosahatchee	FL	Gulf	-81.4690086983	26.7382361949	165	4.888492037495131	1693	3.8600808400664817	-1.1481572389602661	-0.6535501718521118	2.163574695587158	3.7080094814300537	7.7955732345581055	13.436161518096924	20.409202575683594	0.008339759742999442	1.5807042121887207	0.1726435124874115	1.3398936986923218	5.631998538970947	-1.7565264319458997	1.7284643594400377	0.45787045165929996
Big_Cypre	Big Cypress Swamp	FL	Gulf	-81.3742934786	26.1038712281	166	0.8548772720239792	142208	0.9337331745027576	-3.3001298904418945	-0.6974732279777527	0.3587125614285469	0.747954249382019	1.177730143070221	2.8748622715473138	39.04609680175781	0.7005201143133282	0.6876583397388458	0.352144330739975	2.1015971899032593	0.819017581641674	-1.0437141569122859	-0.19964972815353357	-0.37446316361181575
Everglade	Everglades	FL	Gulf	-80.7395699095	26.0500168508	167	0.620480377068604	271986	1.3132901647892565	-6.203880310058594	-1.816887840628624	-0.4408916085958481	0.731492817401886	1.5701336860656738	3.101850926876068	12.561305046081543	1.3398097421497024	1.0876371264457703	0.2194320261478424	2.2843785285949707	2.011025294661522	-1.5167127702904266	0.6986446888623415	0.08400756931507916
Florida_S	Florida Southeast Coast	FL	Atlantic	-80.217845511	25.993965849	168	0.31779200504410843	109579	2.2528101363014703	-7.856457710266113	-2.425627660751343	-0.840765655040741	0.02953697182238102	0.9899060726165771	5.233255624771123	92.22652435302734	0.53978885580516	1.2726374864578247	0.19076986610889435	2.2990082502365112	1.8306717276573181	-1.6566874668806648	0.6046829637953293	0.24109150797381065
Vero_Beac	Vero Beach	FL	Atlantic	-80.5121069987	27.6116481457	169	2.1115120431176377	4539	8.474206814950254	-3.082144021987915	-2.2986340522766113	-0.9332129955291748	-0.6058772802352905	2.6711485385894775	20.26148777008057	81.72985076904297	0.02235922591463347	1.3373608589172363	0.21015101671218872	1.8516300916671753	3.6043615341186523	-1.559928879511838	1.282144649398221	0.2906981636603693
Cape_Cana	Cape Canaveral	FL	Atlantic	-80.7094844444	28.496491338	170	0.5305649248166341	133401	2.711955668665998	-4.598104000091553	-1.9612571001052856	-0.6378966569900513	0.16070230305194855	0.9650096893310547	4.759751796722412	47.9245491027832	0.6571366151658999	0.8436034321784973	0.3137284815311432	1.950175166130066	1.602906346321106	-1.1592273756494822	0.47181844791636657	-0.1700727618953987
Daytona_S	Daytona-St. Augustine	FL	Atlantic	-81.2071721345	29.515105454	171	1.4595618393997283	99138	4.325282686039779	-3.718465566635132	-1.8299245834350586	0.09551926888525486	0.7440442442893982	1.1779375076293945	17.378708314895622	89.6558837890625	0.48835623236944986	0.48511429131031036	0.5263686180114746	2.2738298177719116	1.0824182387441397	-0.6417535169877482	0.07919764801346324	-0.723370763620062
Lower_St_	Lower St. Johns	FL	Atlantic	-81.6331582248	29.8755839815	172	1.0292130836094053	82685	3.11718765203182	-1.7188260555267334	-0.5793325304985046	-0.023111891001462936	0.7177137136459351	1.0098152160644531	8.571183204650879	44.775634765625	0.4073083487004778	0.409528911113739	0.5814536809921265	2.832737445831299	1.032927107065916	-0.542223964551753	0.032396623335928604	-0.8927477771707953
St_Marys	St. Marys	FL,GA	Atlantic	-82.0905531553	30.5322750931	173	0.542431900681141	94468	1.1023913128332978	-1.8642314672470093	-1.1118034273386002	0.28768394887447357	0.5491473376750946	0.7782360166311264	1.5947144955396637	17.858020782470703	0.46535169722485015	0.27067191898822784	0.8854124546051025	2.298931121826172	0.49055206775665283	-0.12170169214071926	-0.7122238532014095	-1.3068478225479252
Nassau	Nassau	FL	Atlantic	-81.7089387606	30.5694035868	174	0.7098080400424482	123119	0.9540849723770152	-1.8291268348693848	-1.2250957489013672	0.40904584527015686	0.6922276020050049	1.0633220076560974	1.8492565751075745	25.56691551208496	0.6064872296505306	0.36199361085891724	0.6598568558692932	2.537260055541992	0.6542761623859406	-0.4157323525311542	-0.42422575000923907	-1.0161287168731234
Cumberlan	Cumberland-St. Simons	GA,FL	Atlantic	-81.5488381474	31.0763790541	175	0.7105899206745591	488097	0.880628725123959	-1.881646990776062	-0.8270070672035217	0.46766147017478943	0.7386948466300964	0.970550000667572	1.5525118589401246	19.509546279907227	2.4043778566324856	0.29116469621658325	0.8975180387496948	2.343600034713745	0.5028885304927826	-0.10812205993622916	-0.6873867427996652	-1.233866205529201
Satilla	Satilla	GA	Atlantic	-82.451476873	31.3422298367	176	1.2606372734969176	38647	1.0390029420984623	-2.0047402381896973	-1.2343630015850067	1.0982385873794556	1.2674694061279297	1.3920312523841858	5.065759134292602	15.747325897216797	0.19037607488936764	0.3766690790653229	0.7214972972869873	2.3197168111801147	0.2937926650047302	-0.3264266467392092	-1.2248809815011548	-0.9763882513661675
Altamaha	Altamaha	GA	Atlantic	-81.9212155643	31.7027148233	177	0.8523489754511595	107408	0.5242674158313403	-1.0813908576965332	-0.4328004516661167	0.6534525603055954	0.9437025785446167	1.1720063090324402	1.521070885658264	10.895007133483887	0.529094456276482	0.28324170410633087	0.9914472699165344	2.406867027282715	0.5185537487268448	-0.008589514568090127	-0.656711594723957	-1.2614546677418328
Ogeechee_	Ogeechee Coastal	GA	Atlantic	-81.2667435436	31.7646761705	178	0.5333624908256495	953211	0.542563856915301	-1.1191027164459229	-0.8508903682231903	0.36492323875427246	0.5861104130744934	0.7839172780513763	1.2386642396450043	13.054034233093262	4.695540888590809	0.2725678086280823	1.0832493305206299	2.510069251060486	0.4189940392971039	0.07996516360919308	-0.8698985851824219	-1.2998678568319908
St_Helena	St. Helena Island	SC	Atlantic	-80.4972225341	32.3053831168	180	0.3335102930883289	89700	0.4724215082527643	-1.7975753545761108	-0.6335836976766587	0.09894927591085434	0.37549348175525665	0.5967207551002502	1.2652951270341863	5.916662693023682	0.4418644116639397	0.2587161660194397	0.9339819550514221	2.5878899097442627	0.4977714791893959	-0.06829816101335331	-0.6976141844035407	-1.3520237022974673
Calibogue	Calibogue Sound-Wright River	SC,GA	Atlantic	-81.013667853	32.348458775	181	0.4442552650754555	114701	0.570462530374262	-2.424440383911133	-0.8582556843757629	0.17720167338848114	0.5466206669807434	0.7904680967330933	1.341573178768158	8.20949935913086	0.5650199540943762	0.2541869282722473	0.9504063129425049	2.6758047342300415	0.6132664233446121	-0.05086568798998299	-0.4889558153711362	-1.369685344553526
Lower_Sav	Lower Savannah	GA	Atlantic	-81.2591521273	32.4364991868	182	0.7647143736551104	64997	0.7071523056382794	-2.023240327835083	-0.6855083405971527	0.5720527768135071	0.7754977941513062	0.9875195622444153	1.4652971863746642	11.228846549987793	0.32017682458106006	0.25342288613319397	0.9585951566696167	2.724982500076294	0.4154667854309082	-0.0422864447734211	-0.8783526066763546	-1.3726956989413432
Broad_St_	Broad-St. Helena	SC	Atlantic	-80.9433361192	32.5724400933	184	0.3244530192133691	241003	0.5992800637786031	-2.331819534301758	-0.8135591268539428	0.04506594128906727	0.36539018154144287	0.6174430847167969	1.3637001752853375	16.04149627685547	1.1871867202256907	0.23764152824878693	1.0176503658294678	2.572571277618408	0.5723771434277296	0.017496407101251627	-0.5579571632156811	-1.4369919245744107
Edisto_Ri	Edisto River	SC	Atlantic	-80.278598148	32.57499224	185	0.49211737942654515	198070	0.5452432314358959	-1.1648313999176025	-0.7579170390963554	0.27691955864429474	0.5059101283550262	0.7736719697713852	1.5481819242238997	5.912966251373291	0.9756977036597161	0.2918896973133087	0.8157675862312317	2.5336657762527466	0.49675241112709045	-0.20362578538223536	-0.6996635437580841	-1.2313792970059787
South_Car	South Carolina Coastal	SC	Atlantic	-80.1473624714	32.7551871102	186	0.44153700665711515	99653	0.5200159056316231	-1.1861860752105713	-0.7509540557861327	0.20622935891151428	0.477390855550766	0.7150607109069824	1.4581527352333066	7.060940265655518	0.49089313506740895	0.312785804271698	0.7698942422866821	2.5564074516296387	0.5088313519954681	-0.26150212124709743	-0.675638649366679	-1.1622366541039235
Salkehatc	Salkehatchie	SC	Atlantic	-80.8756015884	32.9276510875	187	0.5698508877312598	268493	0.5722994860793124	-3.1122066974639893	-0.753295761346817	0.31286391615867615	0.623622477054596	0.8759770393371582	1.5564764738082884	11.516090393066406	1.3226031380254866	0.28845152258872986	0.8378485441207886	2.55790376663208	0.5631131231784821	-0.17691792977397447	-0.5742747417569664	-1.2432282397744323
Bulls_Bay	Bulls Bay	SC	Atlantic	-79.5502120164	32.9502987172	188	0.39889115993469537	216789	0.40281767128326484	-1.0908865928649902	-0.6854726135730743	0.23854799568653107	0.42936068773269653	0.6198785305023193	1.039442157745361	7.674595355987549	1.0679079591997083	0.3303716480731964	0.7480172514915466	2.2622450590133667	0.38133053481578827	-0.2903292377822455	-0.9640887345072184	-1.107537051933757
Cooper	Cooper	SC	Atlantic	-79.98186288	33.068595689	189	0.725564302105578	124171	1.3107545927592439	-2.8067660331726074	-0.7793238162994385	0.2665669173002243	0.6023029685020447	0.9900285303592682	3.003503441810608	49.443458557128906	0.6116694075888859	0.31276991963386536	0.7632409930229187	2.509833335876465	0.7234616130590439	-0.27018144825837365	-0.32370779159663227	-1.1622874397884886
Santee	Santee	SC	Atlantic	-79.6771213468	33.3105234617	190	0.5834382237135909	54916	0.4480231854308511	-1.8451106548309326	-0.252528578042984	0.25852227210998535	0.7354521155357361	0.7571071982383728	1.2676690816879272	7.657355308532715	0.2705175700215932	0.39196839928627014	0.6140414476394653	2.035112142562866	0.49858492612838745	-0.48769284881450375	-0.6959813407436156	-0.9365740565068004
Carolina_	Carolina Coastal-Sampit	SC	Atlantic	-79.360429669	33.357829128	191	0.4166448480059923	50828	0.46208884372009834	-1.734480857849121	-0.22272789478302002	0.2880251407623291	0.3182489573955536	0.8032804131507874	1.3342005014419556	9.360551834106445	0.25037998122692	0.39922457933425903	0.6052901148796082	1.9288250207901	0.5152552723884583	-0.502047407161828	-0.6630928265837509	-0.918231164961669
Coastal_C	Coastal Carolina	NC,SC	Atlantic	-78.6064680006	33.7866062613	193	0.2022024666301195	63198	0.753338458534316	-10.158447265625	-0.7873803421854972	-0.18952275812625885	0.09411270916461945	0.447758287191391	1.7614493370056152	20.86062240600586	0.31131490622450014	0.37505263090133667	0.6695992350578308	1.8686410188674927	0.6372810453176498	-0.4010759021942761	-0.4505445192701303	-0.9806889137895044
Lower_Cap	Lower Cape Fear	NC	Atlantic	-78.3225410648	34.383635887	196	0.0912873759597244	41030	0.9090595728888318	-2.76202654838562	-0.906954687833786	-0.34144584089517593	0.010474652517586946	0.3819940760731697	1.3793230891227743	23.526975631713867	0.20211479164516663	0.37936028838157654	0.6535433530807495	2.233234405517578	0.7234399169683456	-0.4253464082854273	-0.3237377813232994	-0.9692688964861432
New_River	New River	NC	Atlantic	-77.59752467	34.391991424	197	-0.1871632450647834	78561	1.254253135995314	-6.868646621704102	-1.8472328186035156	-0.6867613792419434	-0.3183947801589966	0.18445348739624023	1.9490574598312378	44.56333541870117	0.38699342301818024	0.6145861148834229	0.4614047706127167	2.5319669246673584	0.8712148666381836	-0.7734795938665536	-0.13786664295643183	-0.48680622166034865
White_Oak	White Oak River	NC	Atlantic	-76.9121400423	34.7513351597	199	0.6490288269875218	107921	1.4131760861003089	-3.3197882175445557	-1.9224846363067627	-0.15863995254039764	0.5777060389518738	1.4190784692764282	3.4161059856414795	26.42536163330078	0.5316215069251287	0.9118843078613281	0.3007231056690216	2.675610065460205	1.5777184218168259	-1.2015653523353362	0.4559797665880954	-0.09224215236984476
Lower_Neu	Lower Neuse	NC	Atlantic	-76.9011211212	35.0437434209	200	2.312314939299164	173388	1.9547239251307165	-5.297088146209717	-2.925614213943481	1.3433924317359924	2.4527275562286377	3.5769249200820923	5.6029492735862725	21.67226791381836	0.8541135630946174	2.005367636680603	0.14538834989070892	2.8605096340179443	2.2335324883461	-1.9283468416409428	0.8035844076393694	0.6958274038906036
Pamlico_S	Pamlico Sound	NC	Atlantic	-76.0303869794	35.2731117283	201	2.019076562301901	211362	2.2513409627193486	-5.420045375823975	-3.7548194050788877	0.8808466494083405	2.067532777786255	3.282439112663269	6.138867151737218	28.681549072265625	1.0411744233903415	2.392919182777405	0.11983178555965424	3.0105085372924805	2.4015924632549286	-2.1216663066255133	0.8761320436738353	0.8725140360105156
Pamlico	Pamlico	NC	Atlantic	-76.6839447476	35.5051595756	203	2.1236081729494565	81263	2.9865331767439467	-15.830846786499023	-4.548585605621337	0.9034886360168457	2.4204742908477783	3.788678765296936	6.5949194669723505	86.88990020751953	0.4003035416393169	2.6551361083984375	0.12316573411226273	3.000201940536499	2.8851901292800903	-2.0942243987743128	1.059590800485314	0.9764959183133984
Lower_Roa	Lower Roanoke	NC	Atlantic	-77.1622114138	36.0563783574	204	0.35797474279494607	590	15.50230284299052	-8.2003631591796875	-7.757803285121918	-6.352506160736084	-2.571925401687622	0.14411810785531998	40.03020648956276	134.3673858642578	0.0029063545471764147	5.1358561515808105	0.08330588787794113	3.271644115447998	6.496624268591404	-2.4852360494988353	1.8712826987025228	1.6362465581256525
Albemarle	Albemarle	NC	Atlantic	-76.0869384209	36.1152329072	205	0.7253618405245299	293596	1.3436547564622388	-23.23203468322754	-1.3868007957935333	0.19807051867246628	0.6627253890037537	1.1915628612041473	3.1810297667980194	70.59969329833984	1.446261134970859	0.6555273234844208	0.40884625911712646	3.5933257341384888	0.9934923425316811	-0.8944160881845648	-0.006528924587476704	-0.42231529322312944
Hampton_R	Hampton Roads	VA	Atlantic	-76.4525069534	36.8236096451	206	1.8198199439251386	30460	5.947599876830927	-245.7174530029297	-1.5411578834056854	0.7115331590175629	1.2654747366905212	1.6186259984970093	15.991183638572615	69.22247314453125	0.1500467110288027	0.778489500284195	0.3623414635658264	4.217191934585571	0.9070928394794464	-1.0151682422366386	-0.09751047525255797	-0.2503997749098966
Lynnhaven	Lynnhaven-Poquoson	VA	Atlantic	-76.383206729	37.119335899	207	0.4942650234927024	38093	9.953558840178511	-254.35757446289062	-1.6299697995185851	0.585133969783783	1.0436880588531494	1.4796003103256226	4.771444988250719	47.879974365234375	0.18764705722981556	0.7100469470024109	0.36494871973991394	4.350447177886963	0.8944663405418396	-1.0079984291330824	-0.11152800609649137	-0.34242418859416773
Lower_Jam	Lower James	VA	Atlantic	-77.0275028511	37.3172011822	209	1.4018715725807405	38731	8.593632384391862	-260.438720703125	-0.36627109348773956	0.5135646164417267	1.0187937021255493	1.4610726237297058	13.297084093093872	115.97460174560547	0.19078986096049108	0.7749227285385132	0.34969478845596313	4.317715644836426	0.9475080072879791	-1.05069453792359	-0.05391989109769847	-0.25499195971127103
York	York	VA	Atlantic	-76.6398450441	37.3761688592	210	1.2335149229602989	28251	5.665371946141094	-254.0148162841797	-0.5278180986642838	0.8873230516910553	1.2458299398422241	1.5231381058692932	4.642176389694214	85.26903533935547	0.13916512256318797	0.8933411836624146	0.33108118176460266	4.3270134925842285	0.6358150541782379	-1.1053916715482042	-0.4528475532484077	-0.1127867065021485
Eastern_1	Eastern Lower Delmarva	VA	Atlantic	-75.7519351897	37.4061378794	211	0.5347116704597323	305563	0.8820295703902826	-5.603577136993408	-1.4123867332935334	0.10112493112683296	0.5874505043029785	0.9866541028022766	2.342108011245729	31.42643165588379	1.5052108720319777	0.5377258658409119	0.48372411727905273	3.9695398807525635	0.8855291716754436	-0.7262405404022609	-0.12156987856902605	-0.6204063917281581
Great_Wic	Great Wicomico-Piankatank	VA	Atlantic	-76.392790253	37.410836888	212	1.5521624877360793	35224	2.8303670233887073	-4.630954742431641	-0.16463224850594999	0.6759243607521057	1.1446417570114136	1.649573564529419	7.915615725517257	148.33831787109375	0.1735142924910882	0.7752759158611298	0.3559437543153763	4.293160438537598	0.9736492037773132	-1.0329825541085278	-0.02670420060583549	-0.25453629252306437
Pamunkey	Pamunkey	VA	Atlantic	-77.6549461299	37.8915198406	214	1.0717504356978569	24332	2.457730275354995	-0.3428589999675751	-0.3138807490468025	0.44140806794166565	0.9632412791252136	1.421374350786209	2.2516102254390713	113.64776611328125	0.11986003193541785	0.9512548446655273	0.31222936511039734	4.3145012855529785	0.9799662828445435	-1.1640172166744678	-0.020237113170063947	-0.04997327687253258
Pokomoke_	Pokomoke-Western Lower Delmarva	MD,DE,VA	Atlantic	-75.6396639911	37.9568416668	215	0.9393166445944754	154180	0.9942603607086656	-2.7431397438049316	-0.8391866654157637	0.5715775191783905	0.9303085505962372	1.2586670219898224	2.295047700405121	41.98446273803711	0.7594944814977282	0.7469386160373688	0.3569881021976471	4.028749465942383	0.6870895028114319	-1.0300528249353198	-0.3752907145884694	-0.29177227120521215
Mattaponi	Mattaponi	VA	Atlantic	-77.2963448075	37.9581073792	216	1.3427102802604567	12344	3.8755416996407606	-0.3685024380683899	-0.32348987460136414	0.6829501390457153	1.122917115688324	1.5595974326133728	2.5164763152599336	124.05979919433594	0.060806848356518076	1.010582685470581	0.3039860725402832	4.321479797363281	0.8766472935676575	-1.1907733926376356	-0.13165054131463969	0.010527080808438947
Lower_Rap	Lower Rappahannock	VA	Atlantic	-76.9155056273	37.9779672711	217	1.712529938946148	35904	5.048983764605301	-4.144491672515869	-0.3604303807020187	0.6833715438842773	1.1312971115112305	1.665909081697464	8.278825759887695	219.93832397460938	0.17686398925732544	1.197968065738678	0.24592876434326172	4.3482887744903564	0.9825375378131866	-1.4027133608253533	-0.017616729542932377	0.18062684302635076
Tangier	Tangier	MD,DE	Atlantic	-75.8769406094	38.2298344219	218	0.8726162126044961	362986	1.0029892894831351	-2.936154842376709	-1.8234892785549164	0.4851475954055786	0.9041547477245331	1.3530448079109192	2.342625319957733	53.03026580810547	1.7880779858667428	0.8928552865982056	0.2915230691432953	4.060986518859863	0.8678972125053406	-1.232636136894835	-0.14168199010649243	-0.11333076431917409
Lower_Pot	Lower Potomac	MD	Atlantic	-76.9082225728	38.3235499742	219	2.765037867504206	45839	9.302509932679321	-5.655439853668213	-2.604043674468994	0.187803216278553	0.8684548735618591	1.9938042759895325	19.122920513153066	214.611328125	0.22580404421698252	1.0770231485366821	0.2662554681301117	4.159483909606934	1.8060010597109795	-1.323299024591511	0.5911150417670354	0.0742008914777926
Chincotea	Chincoteague	DE,MD	Atlantic	-75.2155086415	38.341570173	220	0.6516475641013353	158759	1.4051412594263457	-7.436642646789551	-1.5743440687656403	0.07650190591812134	0.5185787677764893	1.0008050799369812	3.9068612575531003	44.979705810546875	0.7820507483986109	0.7680249810218811	0.3258107304573059	3.957362174987793	0.9243031740188599	-1.12143864763739	-0.07871515074688047	-0.26393301899122734
Nanticoke	Nanticoke	DE	Atlantic	-75.6557215253	38.6206151237	221	0.8187344706053986	65369	1.3002518475067002	-3.3192718029022217	-1.6956820487976074	0.4365140199661255	0.838437557220459	1.1929131746292114	2.3322628974914474	41.69565963745117	0.3220093057531781	0.7851073145866394	0.33944353461265564	3.985857844352722	0.7563991546630859	-1.0804476650717683	-0.2791860597776686	-0.24193486406341247
Choptank	Choptank	DE,MD	Atlantic	-76.0172713452	38.7263577737	222	1.7216208391730032	106713	2.448834509157377	-3.3023691177368164	-2.537252902984619	0.9118345975875854	1.4993834495544434	2.144665002822876	7.921487426757809	56.684505462646484	0.5256708691404013	1.2534162998199463	0.21954326331615448	4.091396331787109	1.2328304052352905	-1.5162059664982184	0.2093126682784299	0.2258728632076417
Middle_Po	Middle Potomac-Anacostia-Occoquan	DC,MD,VA	Atlantic	-77.2996512366	38.8066863242	223	7.100347628981482	2732	25.899194796104496	-3.3059334754943848	-2.1567554652690886	-0.21147127076983452	0.6587289273738861	1.3899951577186584	98.03533802032464	229.24728393554688	0.01345789936082367	0.7240719497203827	0.37561607360839844	3.8501999378204346	1.601466428488493	-0.9791877380791332	0.47091972730505016	-0.32286451346726674
Severn	Severn	MD	Atlantic	-76.5291199764	38.8245267813	224	5.24475520295669	14609	12.932201238995527	-5.135031700134277	-3.758845520019531	-0.0661618784070015	1.8965977430343628	5.296469688415527	39.94299316406227	200.90245056152344	0.07196429420288178	1.724418044090271	0.18811547756195068	3.416837692260742	5.362631566822529	-1.6706992623710049	1.6794548185587665	0.5448896278179274
Patuxent	Patuxent	MD	Atlantic	-76.7641698857	38.8501119636	225	1.6300536734262827	22250	6.398015324192676	-4.718096733093262	-2.7373111903667446	-0.10996309295296669	0.6885822117328644	1.4377869367599487	14.101982688903767	187.90846252441406	0.10960404860114446	1.1323919296264648	0.25094038248062134	3.840024709701538	1.5477500297129154	-1.3825398880602198	0.43680228261469445	0.12433214744326802
Broadkill	Broadkill-Smyrna	DE	Atlantic	-75.4393416084	39.0469915056	226	0.8708141141235034	234798	0.5718561200771234	-1.5637702941894531	-0.7386781752109527	0.6716215163469315	0.9310717582702637	1.140474647283554	1.6246483415365212	27.346477508544922	1.1566207372337762	0.38232940435409546	0.7344972491264343	3.5513641834259033	0.4688531309366226	-0.3085690286081193	-0.7574657132319585	-0.9614727268925214
Delaware_	Delaware Bay	DE,NJ	Atlantic	-75.2172355849	39.1041189084	227	0.9706552665240924	754	0.8643246348214136	-1.2296302318572998	-0.895991325378418	0.6600689738988876	1.0023919939994812	1.5440787076950073	2.3374068677425384	2.9025518894195557	0.0037142225907983335	0.3123749941587448	0.7866933941841125	3.2208316326141357	0.8840097337961197	-0.23991669454998038	-0.12328720532353177	-1.1635509085265172
Chester_S	Chester-Sassafras	DE,MD	Atlantic	-76.0128001321	39.256421836	228	3.2858238872651278	47547	6.038764510993508	-3.993969202041626	-2.6406052470207215	0.19495889544487	1.8075793981552124	4.005863189697266	18.777588844299288	189.77093505859375	0.23421769432982542	1.3182346820831299	0.2726624310016632	3.336180090904236	3.8109042942523956	-1.299520765391886	1.3378665085489378	0.2762934794732993
Great_Egg	Great Egg Harbor	NJ	Atlantic	-74.72915965	39.3488750799	229	0.6231007904992716	261372	0.8278562260380764	-1.49843168258667	-0.9848319798707962	0.42998985201120377	0.7628415524959564	0.9147069901227951	1.3603155165910734	45.09011459350586	1.2875249164484643	0.4287411719560623	0.5620003938674927	3.775108575820923	0.48471713811159134	-0.576252728256854	-0.7241897785722917	-0.8469018709039103
Cohansey_	Cohansey-Maurice	NJ	Atlantic	-75.1550946906	39.4009345907	230	0.9736823413165716	356855	1.8974533585430151	-2.136601448059082	-0.7818799257278441	0.5099390149116516	0.824845552444458	1.0688926577568054	3.467078292369762	57.109413146972656	1.757876528699389	0.3204626739025116	0.801116943359375	3.562173366546631	0.5589536428451538	-0.22174834586691974	-0.5816887379864695	-1.1379894714862944
Gunpowder	Gunpowder-Patapsco	MD	Atlantic	-76.621425014	39.4318443965	231	3.9095154199233573	19675	20.739377283253702	-3.7489302158355713	-1.7639234066009521	-1.1727148294448853	0.8977223634719849	2.8360565900802612	24.208892154693604	453.7889404296875	0.09691953511134908	1.0705333948135376	0.32857605814933777	3.27543044090271	4.0087714195251465	-1.112986936199749	1.3884848152040046	0.06815702408979006
Brandywin	Brandywine-Christina	DE,PA	Atlantic	-75.7101407922	39.7925906833	232	0.705067934550972	55882	1.940353659806359	-2.1168551445007324	-1.0341787368059159	-0.06255408748984337	0.4984867423772812	1.0206798613071442	5.084527528285979	112.52269744873047	0.27527610983951256	0.33135804533958435	0.7520910501480103	3.3106435537338257	1.0832339487969875	-0.28489788503708313	0.079950963893193	-1.1045557802550128
Mullica_T	Mullica-Toms	NJ	Atlantic	-74.330090272	39.8517496589	233	0.5402513569974848	229135	1.1431902838231274	-2.5090396404266357	-1.5325308978557586	0.2758956700563431	0.6082043051719666	0.8832661211490631	1.7071423470973963	76.72534942626953	1.1287246596055387	0.5847743153572083	0.41585221886634827	3.593890905380249	0.60737045109272	-0.8774253249443946	-0.49861637573837414	-0.5365292918989075
Lower_Del	Lower Delaware	NJ	Atlantic	-75.0558748891	39.911783326	234	3.0381024271395787	19284	4.2637448089508805	-1.3470728397369385	-0.8802149802446365	0.14525708556175232	1.411799430847168	4.907495737075806	14.354467463493346	55.320220947265625	0.0949934594707627	0.3412596732378006	0.835625946521759	3.2409610748291016	4.762238651514053	-0.17957419841541578	1.5607178626245504	-1.0751115864003242
Lower_Sus	Lower Susquehanna	MD,PA	Atlantic	-76.492384291	39.9383978603	235	31.593018497924167	477	73.70172387754441	-1.272078037261963	-0.6188966393470764	-0.05429926887154579	2.1271140575408936	6.807802200317383	262.99072570800763	395.81500244140625	0.002349713761022288	0.798295259475708	0.5276497006416321	3.3018484115600586	6.862101469188929	-0.6393226612078842	1.9260137314427748	-0.22527675062221314
Crosswick	Crosswicks-Neshaminy	NJ,PA	Atlantic	-74.8469583117	40.1706623083	236	1.564104622261443	1706	3.299069174941695	-1.061676263809204	-0.825830951333046	-0.38783612102270126	0.8464734852313995	2.655267655849457	6.894169092178345	57.16162109375	0.008403798063530447	0.22310762107372284	1.1323145627975464	3.2509909868240356	3.043103776872158	0.12426382350883558	1.1128779738075787	-1.5001010182269392
Schuylkil	Schuylkill	PA	Atlantic	-75.7706872631	40.3934236255	237	1.1135033771939826	178	2.204743051812517	-1.4950926303863525	-1.0023324742913247	-0.6796405017375946	0.4254036396741867	2.1167969703674316	7.442550349235534	9.122540473937988	8.768323888091557e-4	0.2834763377904892	0.8534784913063049	3.221081495285034	2.7964374721050262	-0.1584349376436176	1.0283462756892945	-1.260626623881505
Sandy_Hoo	Sandy Hook-Staten Island	NJ	Atlantic	-74.1608463971	40.519404305	238	1.379304738794216	31942	2.677913544464727	-0.9655412435531616	-0.8793549537658691	0.5671339333057404	0.9436420798301697	1.6542991995811462	6.014351546764367	61.84798812866211	0.15734707956933736	0.3462330549955368	0.7388138771057129	3.2388505935668945	1.0871652662754059	-0.30270924752848477	0.08357363547414919	-1.060643161319172
Raritan	Raritan	NJ	Atlantic	-74.6242899652	40.5213999517	239	1.6426673309196256	13224	3.057610276855381	-0.8750699162483215	-0.8027616977691651	0.7661586105823517	1.2489827275276184	1.9139862060546875	6.133337903022762	55.842430114746094	0.06514175005400154	0.3284876346588135	0.844150960445404	3.2201496362686157	1.1478275954723358	-0.1694239372933031	0.13787110845951944	-1.1132560835960392
Southern_	Southern Long Island	NY	Atlantic	-72.8602124404	40.842240777	240	0.7740746021022448	142250	1.7671881510972678	-1.7991557121276855	-0.7971626833081246	0.09233506210148335	0.40424907207489014	0.8261887282133102	5.185918557643888	52.1474494934082	0.7007270073488898	0.28841835260391235	0.9021019339561462	2.8671181201934814	0.7338536661118269	-0.10302775648396788	-0.309445635213722	-1.2433432396601276
Northern_	Northern Long Island	NY	Atlantic	-73.2959049378	40.8964042002	241	1.2987060864293947	15140	2.361419619615662	-1.5824940204620361	-0.5932208642363548	-0.017273616045713425	0.8503738045692444	1.6126269102096558	7.423288106918333	42.6297607421875	0.07458001329534054	0.24009085446596146	1.0317500829696655	2.702969789505005	1.6299005262553692	0.03125647006699436	0.488518986119261	-1.4267378670011688
Bronx	Bronx	NY,CT	Atlantic	-73.8066471644	40.9048067463	242	0.8127033850602509	4017	1.5904260001517254	-0.7076354026794434	-0.6789173603057861	-0.5809752345085144	0.5182136297225952	1.587192177772522	4.9963321685791	9.40186882019043	0.019787841044080778	0.23659254610538483	1.038443922996521	2.3335654735565186	2.1681674122810364	0.037723364798585846	0.7738823002829381	-1.441415832137902
Hackensac	Hackensack-Passaic	NJ	Atlantic	-74.2711647441	40.9647063273	243	3.1469294104783754	1370	6.548691160072299	-0.8651722073554993	-0.8343641757965088	0.0913124717772007	1.4132813811302185	2.7839595675468445	29.520506286621057	38.488525390625	0.00674865377903676	0.3162296563386917	0.785478949546814	2.882113456726074	2.692647095769644	-0.24146162044019062	0.9905247602254712	-1.1512865687923206
Long_Isla	Long Island Sound	CT,NY,RI	Atlantic	-72.8526517807	41.1080545142	244	0.030245966108155622	11771	1.5484404492187736	-1.6613620519638062	-1.557253211736679	-0.6896584033966064	-0.4772852957248688	0.6826388239860535	3.425049126148224	21.21011734008789	0.05798423622849759	0.2396160364151001	1.0007354021072388	2.6738834381103516	1.37229722738266	7.351318316084986e-4	0.3164861438750718	-1.428717485034391
Saugatuck	Saugatuck	CT	Atlantic	-73.4396260634	41.1823220069	245	0.9496903238832588	5421	1.4708928641768804	-0.6159000396728516	-0.5939149260520935	0.06816770881414413	0.8614941239356995	1.2241380214691162	4.437546014785767	20.822721481323242	0.0267039796614294	0.23516662418842316	1.0380854606628418	2.6072932481765747	1.155970312654972	0.03737811339972706	0.14494008882610596	-1.4474609769877707
Lower_Hud	Lower Hudson	CT,NY,NJ	Atlantic	-73.791015704	41.2329666428	246	1.5816968184822457	7997	4.40130152409434	-1.4436519145965576	-1.2898292183876037	-0.8279865384101868	0.7026817202568054	1.7713141441345215	14.620223617553684	59.92338562011719	0.039393419175881	0.39829111099243164	0.6304637789726257	2.6847147941589355	2.5993006825447083	-0.4612995733278824	0.9552424405969534	-0.9205721064113085
Quinnipia	Quinnipiac	CT	Atlantic	-72.7952229118	41.3955202296	247	0.9049497842277567	21643	1.3430845374043294	-1.1538865566253662	-0.7576940417289734	0.4070358872413635	0.8359234929084778	1.027872383594513	4.520105075836181	29.050222396850586	0.10661395163481212	0.331755131483078	0.7635147571563721	2.9662084579467773	0.6208364963531494	-0.269822826211127	-0.4766875226124914	-1.1033581379675843
Thames	Thames	CT	Atlantic	-72.1196097033	41.4577978096	248	2.9234085822955094	9074	4.250658467185031	-1.6739059686660767	-1.5344144493341445	0.6198518872261047	1.4756749272346497	4.307886362075806	14.593776750564539	55.875789642333984	0.044698747730642016	0.666918009519577	0.3842967748641968	3.1874598264694214	3.688034474849701	-0.9563401736812747	1.3050936534949356	-0.4050881648808244
Pawcatuck	Pawcatuck-Wood	CT,RI	Atlantic	-71.6868589102	41.4748750562	249	2.3308457300424026	7934	3.262178252416534	-1.5406514406204224	-1.3839385777711868	0.3344237059354782	1.2006546258926392	3.672916054725647	10.83746340274811	22.902299880981445	0.03908307962253844	0.6542051136493683	0.40959903597831726	3.069228172302246	3.3384923487901688	-0.89257655882817	1.2055193125025174	-0.42433434726308344
Hudson_Wa	Hudson-Wappinger	NY	Atlantic	-73.9262370257	41.6223878822	251	3.4698431353384893	5603	9.017056615156957	-1.3615094423294067	-1.2395663797855376	-0.5117047429084778	0.9041154980659485	3.5815844535827637	39.67594528198242	161.12283325195312	0.027600516148863483	0.5071073174476624	0.5768280029296875	2.7674202919006348	4.0932891964912415	-0.5502111454213221	1.4093488513766077	-0.6790326262958007
Lower_Con	Lower Connecticut	CT,MA	Atlantic	-72.5380046436	41.70500518	252	0.8810888842688609	10884	1.847947002644216	-2.039257049560547	-1.222124856710434	0.2752331346273422	0.8796655237674713	1.1272139847278595	5.900927269458763	27.444412231445312	0.05361485235842051	0.4980110079050064	0.5151196122169495	3.098945140838623	0.8519808501005173	-0.6633561485538795	-0.16019122881326314	-0.6971330979748585
Cape_Cod	Cape Cod	MA	Atlantic	-70.6011659704	41.7370935226	253	2.005522026359089	129274	3.114734883013066	-2.4373135566711426	-0.8320635721087455	0.641426607966423	1.1673250198364258	2.02689266204834	10.649299073219305	100.42603302001953	0.6368069114096337	0.41880621016025543	0.7042165994644165	2.3528599739074707	1.3854660540819168	-0.3506693004509356	0.3260365841776685	-0.8703469716328127
Narragans	Narragansett	MA,RI	Atlantic	-71.266695292	41.8078668228	254	1.3588683021957393	20155	2.5537328154864825	-1.3205622434616089	-1.0050230026245117	-0.11382375657558441	0.8456727266311646	1.6251885294914246	8.824032306671105	30.665225982666016	0.09928402694634009	0.4051322340965271	0.6448425054550171	2.798895835876465	1.739012286067009	-0.4387491695916866	0.5533173003655953	-0.9035417612243684
Shetucket	Shetucket	CT	Atlantic	-72.2086491196	41.8172347006	255	1.9828197316577036	6	3.8283252066069755	-1.311842679977417	-1.2798551619052887	-0.800462014041841	0.33411400206387043	4.716136783361435	7.356341481208801	7.5423760414123535	2.955614793738727e-5	0.5547364354133606	0.43297818303108215	3.0442789793014526	5.516598797403276	-0.8370679378585547	1.707761510493776	-0.5892621691793135
Housatoni	Housatonic	CT,NY,MA	Atlantic	-73.2982040205	41.8351511019	256	0.666216761756643	1806	1.2061078592108787	-0.734046995639801	-0.6086083874106407	-0.4630142077803612	0.8106660544872284	1.207732081413269	3.3132183849811554	10.61751651763916	0.008896400529153569	0.23233647644519806	1.0248456001281738	2.682612657546997	1.6707462891936302	0.024541967222634034	0.5132704063643077	-1.4595686285227034
Middle_Hu	Middle Hudson	NY,MA	Atlantic	-73.8588841992	42.3397467571	258	7.14743423682672	54	14.537643045120902	1.5354441404342651	2.566417944431305	3.4876112937927246	4.624410629272461	5.427814245223999	15.676947140693663	109.78730010986328	2.6600533143648545e-4	1.06649911403656	0.6710483431816101	2.5965001583099365	1.9402029514312744	-0.3989140981353197	0.6627925817433914	0.06438142820839814
Charles	Charles	MA	Atlantic	-71.0913804858	42.3989191053	259	0.9206919043515733	74659	0.9275678633625184	-1.3616031408309937	-0.5868520379066468	0.6647937893867493	0.8620724678039551	0.9908314347267151	3.4071041584014896	20.576902389526367	0.36777207480956603	0.2285604327917099	1.1965790390968323	2.1182106733322144	0.3260376453399658	0.17946668476941824	-1.120742427779365	-1.4759546275030035
Merrimack	Merrimack River	MA,NH	Atlantic	-71.4349072715	42.9779865407	260	0.8134270482326288	9895	0.6736776183189185	-1.102586269378662	-0.6203696370124816	0.65670245885849	0.8535642623901367	0.9649248719215393	2.2805085062980615	8.088949203491211	0.04874301397340784	0.2321292608976364	1.1498656272888184	2.0664427280426025	0.3082224130630493	0.1396450897123421	-1.1769336362774252	-1.4604609034297615
Piscataqu	Piscataqua-Salmon Falls	ME,NH	Atlantic	-70.850157878	43.2295591797	263	0.9006863487472316	50776	1.0471259606757628	-1.1060768365859985	-0.5386939942836761	0.5806089639663696	0.8214983344078064	1.0724065601825714	3.4723235070705414	27.07861328125	0.25012382794479604	0.2194564789533615	1.1790553331375122	1.931282877922058	0.4917975962162018	0.16471355271647065	-0.7096880369382977	-1.5166013396867075
Presumpsc	Presumpscot	ME	Atlantic	-70.3403530989	43.8326828484	264	1.065253690400183	22301	1.4255456217867453	-1.3569122552871704	-0.4687679260969162	0.7260658740997314	0.9776350259780884	1.1822670698165894	3.67741322517395	48.302040100097656	0.10985527585861225	0.1840401589870453	1.3368501663208008	1.4435369372367859	0.4562011957168579	0.29031622476487895	-0.7848213480987698	-1.6926012898230118
Saco	Saco	ME,NH	Atlantic	-71.0049302939	43.9007489844	265	1.016651668490566	1437	1.1875381639625862	-0.4810740053653717	-0.47805525064468385	0.6674463748931885	1.0424143075942993	1.22907555103302	3.5004935741424537	15.393409729003906	0.0070786974310042515	0.20102256536483765	1.3108139038085938	1.5529500246047974	0.5616291761398315	0.2706482449029853	-0.5769134758040452	-1.6043381117276558
St_George	St. George-Sheepscot	ME	Atlantic	-69.4715493296	44.0580018527	266	0.8447616854334093	25051	1.2567053793102672	-1.1188039779663086	-0.5344958007335663	0.29801642894744873	0.9030709862709045	1.1134470105171204	3.204971134662628	45.7170295715332	0.12340184366324809	0.21234776079654694	1.3881858587265015	1.4761288166046143	0.8154305815696716	0.32799775710190415	-0.20403898430926606	-1.5495299671499074
Lower_And	Lower Androscoggin	ME,NH	Atlantic	-70.5049959573	44.377318358	267	0.3679282525614942	1267	2.472003279561317	-0.5649757385253906	-0.5133114993572235	-0.4189009368419647	-0.174401193857193	0.5402588546276093	4.09421443939205	46.00120544433594	0.006241273239444945	0.17332887649536133	1.4062652587890625	1.470744252204895	0.959159791469574	0.3409374376061693	-0.04169759496565973	-1.752564468932108
Maine_Coa	Maine Coastal	ME	Atlantic	-68.2508809676	44.5043797653	268	0.792000995992239	26001	1.1174476744533235	-0.8810551762580872	-0.40810859203338623	0.058123670518398285	0.8481749892234802	1.1163723468780518	2.975382089614868	41.606807708740234	0.12808156708666774	0.1458836793899536	1.7647775411605835	1.3206809759140015	1.0582486763596535	0.5680246434391752	0.056615349635835005	-1.9249456913282388
Lower_Ken	Lower Kennebec	ME	Atlantic	-69.797906769	44.7446352704	269	0.7609869900080815	610	3.81285993338176	-0.5861736536026001	-0.509658907353878	-0.3557861000299454	-0.0022354343091137707	0.7552331835031509	4.631933259963985	52.88202667236328	0.003004875040301039	0.17428143322467804	1.429864525794983	1.4899378418922424	1.1110192835330963	0.3575797025776577	0.10527786742234166	-1.747083854076797
Passamaqu	Passamaquoddy Bay-Bay of Fundy	CN,ME	Atlantic	-66.7997351401	45.0346452822	270	0.752042458835031	2587	0.8922156269432919	-0.6596652269363403	-0.23851032331585886	-0.030959194526076317	0.7479739785194397	1.2494162917137146	2.6843398213386536	8.919130325317383	0.012743625785670147	0.10000838339328766	2.5588572025299072	1.1426734328269958	1.280375486239791	0.9395607535612245	0.24715338353806732	-2.3025012625750367
Lower_Pen	Lower Penobscot	ME	Atlantic	-68.6718617674	45.0436531809	271	0.9853408959105673	2274	1.123270609645326	-0.39654895663261414	-0.3756849937140942	0.47374435514211655	1.2733801007270813	1.4013821482658386	1.8534354358911487	38.17105484008789	0.011201780068269775	0.19188331067562103	1.612483024597168	1.4716992378234863	0.9276377931237221	0.477775242250776	-0.07511393152029253	-1.650867848611249
St_Croix	St. Croix	CN,ME	Atlantic	-67.5873770019	45.4019178192	272	0.7291207317972467	42	1.032023077711842	-0.23139651119709015	-0.230203790217638	-0.15143849328160286	0.3238356374204159	1.407951533794403	2.9545848369598398	3.18351674079895	2.0689303556171092e-4	0.10309595242142677	2.6103885173797607	1.2438210248947144	1.559390027076006	0.9594990674900882	0.4442947365131622	-2.272095147493915
